# Supplementary material for: A network pharmacology-based study on the anti-hepatoma effect of Radix Salviae Miltiorrhizae
Source: Chin Med. 2019 Aug 6;14:27. doi: 10.1186/s13020-019-0249-6 (PMC6685170; doi:10.1186/s13020-019-0249-6)
Supplement: Supplementary file 1 — Additional file 1: Table S1. List of active ingredients in Radix Salviae Miltiorrhizae (RSM). [file 13020_2019_249_MOESM1_ESM.xls]

## Sheet: Sheet1
Mol_ID	Name	OB	DL
MOL000006	luteolin	36.1626293429	0.24552
MOL000569	digallate	61.8486180263	0.25635
MOL001601	1,2,5,6-tetrahydrotanshinone	38.7453867227	0.35791
MOL001659	Poriferasterol	43.8298515785	0.75596
MOL001771	poriferast-5-en-3beta-ol	36.9139058327	0.75034
MOL001942	isoimperatorin	45.4642467387	0.22524
MOL002222	sugiol	36.113534855	0.27648
MOL002651	Dehydrotanshinone II A	43.7622859945	0.40019
MOL002776	Baicalin	40.1236099599	0.75264
MOL006824	α-amyrin	39.5120897831	0.76221
MOL007036	5,6-dihydroxy-7-isopropyl-1,1-dimethyl-2,3-dihydrophenanthren-4-one	33.7652523626	0.28585
MOL007041	2-isopropyl-8-methylphenanthrene-3,4-dione	40.8601540814	0.22897
MOL007045	3α-hydroxytanshinoneⅡa	44.92933597	0.44272
MOL007048	(E)-3-[2-(3,4-dihydroxyphenyl)-7-hydroxy-benzofuran-4-yl]acrylic acid	48.2436324414	0.31229
MOL007049	4-methylenemiltirone	34.348675885	0.22726
MOL007050	2-(4-hydroxy-3-methoxyphenyl)-5-(3-hydroxypropyl)-7-methoxy-3-benzofurancarboxaldehyde	62.7841472598	0.39628
MOL007051	6-o-syringyl-8-o-acetyl shanzhiside methyl ester	46.6906586042	0.71145
MOL007058	formyltanshinone	73.4446220045	0.41736
MOL007059	3-beta-Hydroxymethyllenetanshiquinone	32.1610337648	0.40894
MOL007061	Methylenetanshinquinone	37.07319368	0.36017
MOL007063	przewalskin a	37.1065006596	0.64901
MOL007064	przewalskin b	110.3240001	0.43809
MOL007068	Przewaquinone B	62.2400596208	0.41374
MOL007069	przewaquinone c	55.7416730964	0.40408
MOL007070	(6S,7R)-6,7-dihydroxy-1,6-dimethyl-8,9-dihydro-7H-naphtho[8,7-g]benzofuran-10,11-dione	41.3104570553	0.453
MOL007071	przewaquinone f	40.3078839947	0.45925
MOL007074	salvianolic acid b	3.01367905651	0.4076
MOL007077	sclareol	43.6706845842	0.2058
MOL007079	tanshinaldehyde	52.4747043036	0.45196
MOL007081	Danshenol B	57.950875299	0.55764
MOL007082	Danshenol A	56.9652489923	0.52172
MOL007085	Salvilenone	30.3836538737	0.37639
MOL007088	cryptotanshinone	52.3419622629	0.39555
MOL007093	dan-shexinkum d	38.8830210096	0.55453
MOL007094	danshenspiroketallactone	50.4312810266	0.3067
MOL007098	deoxyneocryptotanshinone	49.4003470541	0.28555
MOL007100	dihydrotanshinlactone	38.6847682981	0.32227
MOL007101	dihydrotanshinoneⅠ	45.0432791888	0.36015
MOL007105	epidanshenspiroketallactone	68.2731592943	0.30549
MOL007107	C09092	36.069489858	0.2474
MOL007108	isocryptotanshi-none	54.9819324596	0.39449
MOL007111	Isotanshinone II	49.9160257407	0.39674
MOL007115	manool	45.0443163606	0.20208
MOL007118	microstegiol	39.6122945749	0.27734
MOL007119	miltionone Ⅰ	49.6843943314	0.32125
MOL007120	miltionone Ⅱ	71.0297032063	0.43711
MOL007121	miltipolone	36.5561120639	0.36803
MOL007122	Miltirone	38.7569863502	0.25418
MOL007123	miltirone Ⅱ	44.9510664818	0.23537
MOL007124	neocryptotanshinone ii	39.4629911416	0.23157
MOL007125	neocryptotanshinone	52.4879970089	0.32306
MOL007127	1-methyl-8,9-dihydro-7H-naphtho[5,6-g]benzofuran-6,10,11-trione	34.7208221315	0.36634
MOL007130	prolithospermic acid	64.3709620672	0.31017
MOL007132	(2R)-3-(3,4-dihydroxyphenyl)-2-[(Z)-3-(3,4-dihydroxyphenyl)acryloyl]oxy-propionic acid	109.380524105	0.35119
MOL007136	salvianolic acid a	2.95673226149	0.70245
MOL007140	(Z)-3-[2-[(E)-2-(3,4-dihydroxyphenyl)vinyl]-3,4-dihydroxy-phenyl]acrylic acid	88.5360210103	0.25869
MOL007141	salvianolic acid g	45.5648557799	0.60602
MOL007142	salvianolic acid j	43.3760499149	0.72497
MOL007143	salvilenone Ⅰ	32.4347085631	0.22895
MOL007145	salviolone	31.7241503895	0.23568
MOL007149	NSC 122421	34.4929230859	0.27645
MOL007150	(6S)-6-hydroxy-1-methyl-6-methylol-8,9-dihydro-7H-naphtho[8,7-g]benzofuran-10,11-quinone	75.3858784662	0.4551
MOL007151	Tanshindiol B	42.6658104891	0.45303
MOL007152	Przewaquinone E	42.8548520397	0.45301
MOL007154	tanshinone iia	49.8873000352	0.39781
MOL007155	(6S)-6-(hydroxymethyl)-1,6-dimethyl-8,9-dihydro-7H-naphtho[8,7-g]benzofuran-10,11-dione	65.25893771	0.44871
MOL007156	tanshinone Ⅵ	45.6373060194	0.29549
