# Supplementary material for: A network pharmacology-based study on the anti-hepatoma effect of Radix Salviae Miltiorrhizae
Source: Chin Med. 2019 Aug 6;14:27. doi: 10.1186/s13020-019-0249-6 (PMC6685170; doi:10.1186/s13020-019-0249-6)
Supplement: Supplementary file 2 — Additional file 2: Table S2. List of the chemical compounds and putative targets of RSM following screening. [file 13020_2019_249_MOESM2_ESM.xls]

## Sheet: Sheet1
Name	Gene_name
isoimperatorin	PTGS2
luteolin	ABCG2
luteolin	ALOX5
luteolin	CDK5
luteolin	FLT3
luteolin	GLO1
luteolin	GSK3B
luteolin	MAOA
luteolin	MMP12
luteolin	MMP9
luteolin	PARP1
luteolin	PIM1
luteolin	TNKS
luteolin	XDH
luteolin	PPARG
luteolin	TOP1
luteolin	IL4
luteolin	TOP2A
luteolin	RELA
luteolin	XIAP
luteolin	TP53
luteolin	TYR
luteolin	HMOX1
luteolin	MAPK1
luteolin	IL6
luteolin	JUN
luteolin	PCNA
luteolin	RB1
luteolin	CASP9
luteolin	CASP3
luteolin	VEGFA
luteolin	AKT1
luteolin	NFKBIA
luteolin	TNF
luteolin	NOS2
luteolin	PTGS2
luteolin	PTGES
luteolin	ERBB2
luteolin	CDKN1A
luteolin	CDK4
luteolin	CDK2
luteolin	CCND1
luteolin	CCNB1
luteolin	NUF2
luteolin	MCL1
luteolin	BCL2L1
luteolin	MDM2
luteolin	CASP7
luteolin	MMP2
luteolin	EGFR
luteolin	MET
luteolin	GSTP1
luteolin	AR
luteolin	ICAM1
luteolin	IL10
luteolin	IFNG
luteolin	IL2
luteolin	INSR
luteolin	SLC2A4
luteolin	MMP1
luteolin	AKR1B1
luteolin	APP
luteolin	CD38
luteolin	CYP1A1
luteolin	CYP1A2
luteolin	CYP1B1
luteolin	GPR35
luteolin	KARS
luteolin	MAPK10
luteolin	NOX4
luteolin	PSIP1
luteolin	TNKS2
luteolin	ADCY2
luteolin	BIRC5
luteolin	CD40LG
luteolin	KDM4E
luteolin	ALDH1A1
luteolin	LMNA
luteolin	POLB
luteolin	CYP3A4
luteolin	ALOX15
luteolin	ALOX12
luteolin	RECQL
luteolin	SMN1
luteolin	HIF1A
luteolin	HSD17B10
luteolin	SYK
C09092	CD1A
C09093	CD83
Miltirone	CES1
Miltirone	CES2
1,5-Dihydroxy-3-methylanthraquinone	POLB
1,5-Dihydroxy-4-methylanthraquinone	POLA1
cryptotanshinone	STAT3
cryptotanshinone	MAPT
cryptotanshinone	CES2
cryptotanshinone	ACHE
cryptotanshinone	CES1
2-(4-hydroxy-3-methoxyphenyl)-5-(3-hydroxypropyl)-7-methoxy-3-benzofurancarboxaldehyde	ADORA1
tanshinone iia	APAF1
tanshinone iia	CES1
tanshinone iia	CES2
tanshinone iia	PTPN11
tanshinone iia	TERT
tanshinone iia	NOS3
tanshinone iia	BCL2
tanshinone iia	MYC
tanshinone iia	NR1I2
tanshinone iia	TP53
tanshinone iia	CDKN1A
tanshinone iia	FASN
tanshinone iia	MMP9
tanshinone iia	NFKBIA
tanshinone iia	RELA
tanshinone iia	JUN
tanshinone iia	FOS
tanshinone iia	NPM1
tanshinone iia	EDN1
tanshinone iia	CALCR
tanshinone iia	SRC
tanshinone iia	ITGB3
tanshinone iia	CASP3
tanshinone iia	AKR1B1
tanshinone iia	PTPN6
tanshinone iia	CYP3A4
tanshinone iia	ECE1
tanshinone iia	EDNRA
tanshinone iia	PARP4
tanshinone iia	CYP1A1
tanshinone iia	AHSA1
tanshinone iia	CYP1A2
tanshinone iia	ALDH1A1
tanshinone iia	MAPT
tanshinone iia	MAPK1
Przewaquinone E	EED
Przewaquinone E	RBBP4
Tanshindiol B	EED
salvianolic acid a	BCL2
salvianolic acid a	CCND1
salvianolic acid a	AKT1
salvianolic acid a	CDKN1A
salvianolic acid a	CASP3
salvianolic acid a	HERC5
salvianolic acid a	EIF6
salvianolic acid a	COL7A1
luteolin	PTGS1
luteolin	ESR1
luteolin	CA2
luteolin	PTPN1
luteolin	ESR2
luteolin	DPP4
luteolin	MAPK14
luteolin	HSP90AB1
luteolin	PIK3CG
luteolin	PRKACA
luteolin	PRSS1
luteolin	CCNA2
luteolin	NCOA2
digallate	ESR1
digallate	PTGS2
digallate	PTPN1
digallate	AKR1B1
digallate	MAPK14
digallate	CDK2
1,2,5,6-tetrahydrotanshinone	NOS2
1,2,5,6-tetrahydrotanshinone	PTGS1
1,2,5,6-tetrahydrotanshinone	DRD1
1,2,5,6-tetrahydrotanshinone	CHRM3
1,2,5,6-tetrahydrotanshinone	F2
1,2,5,6-tetrahydrotanshinone	CHRM1
1,2,5,6-tetrahydrotanshinone	ESR1
1,2,5,6-tetrahydrotanshinone	AR
1,2,5,6-tetrahydrotanshinone	SCN5A
1,2,5,6-tetrahydrotanshinone	PPARG
1,2,5,6-tetrahydrotanshinone	CHRM5
1,2,5,6-tetrahydrotanshinone	PTGS2
1,2,5,6-tetrahydrotanshinone	NOS3
1,2,5,6-tetrahydrotanshinone	HTR3A
1,2,5,6-tetrahydrotanshinone	CA2
1,2,5,6-tetrahydrotanshinone	CHRM4
1,2,5,6-tetrahydrotanshinone	RXRA
1,2,5,6-tetrahydrotanshinone	OPRD1
1,2,5,6-tetrahydrotanshinone	ACHE
1,2,5,6-tetrahydrotanshinone	PDE3A
1,2,5,6-tetrahydrotanshinone	HTR2A
1,2,5,6-tetrahydrotanshinone	ADRA1A
1,2,5,6-tetrahydrotanshinone	CHRM2
1,2,5,6-tetrahydrotanshinone	ADRA1B
1,2,5,6-tetrahydrotanshinone	PTPN1
1,2,5,6-tetrahydrotanshinone	SLC6A3
1,2,5,6-tetrahydrotanshinone	ADRB2
1,2,5,6-tetrahydrotanshinone	ADRA1D
1,2,5,6-tetrahydrotanshinone	SLC6A4
1,2,5,6-tetrahydrotanshinone	OPRM1
1,2,5,6-tetrahydrotanshinone	ESR2
1,2,5,6-tetrahydrotanshinone	GABRA1
1,2,5,6-tetrahydrotanshinone	DPP4
1,2,5,6-tetrahydrotanshinone	MAPK14
1,2,5,6-tetrahydrotanshinone	GSK3B
1,2,5,6-tetrahydrotanshinone	CDK2
1,2,5,6-tetrahydrotanshinone	CHRNA7
1,2,5,6-tetrahydrotanshinone	CHEK1
1,2,5,6-tetrahydrotanshinone	IGHG1
1,2,5,6-tetrahydrotanshinone	PRSS1
1,2,5,6-tetrahydrotanshinone	PIM1
1,2,5,6-tetrahydrotanshinone	CCNA2
1,2,5,6-tetrahydrotanshinone	NCOA2
1,2,5,6-tetrahydrotanshinone	NCOA1
Poriferasterol	ESR1
Poriferasterol	AR
Poriferasterol	PGR
Poriferasterol	NR3C2
Poriferasterol	NR3C1
poriferast-5-en-3beta-ol	ESR1
poriferast-5-en-3beta-ol	AR
poriferast-5-en-3beta-ol	PGR
poriferast-5-en-3beta-ol	NR3C1
poriferast-5-en-3beta-ol	NCOA2
isoimperatorin	NOS2
isoimperatorin	ESR1
sugiol	NOS2
sugiol	CHRM3
sugiol	F2
sugiol	CHRM1
sugiol	ESR1
sugiol	AR
sugiol	SCN5A
sugiol	CHRM5
sugiol	PTGS2
sugiol	NOS3
sugiol	CA2
sugiol	CHRM4
sugiol	OPRD1
sugiol	ACHE
sugiol	ADRA1A
sugiol	CHRM2
sugiol	ADRA1B
sugiol	ADRB2
sugiol	ADRA1D
sugiol	DRD2
sugiol	OPRM1
sugiol	ESR2
sugiol	DPP4
sugiol	CHRNA7
sugiol	PIM1
Dehydrotanshinone II A	NOS2
Dehydrotanshinone II A	DRD1
Dehydrotanshinone II A	CHRM3
Dehydrotanshinone II A	F2
Dehydrotanshinone II A	CHRM1
Dehydrotanshinone II A	ESR1
Dehydrotanshinone II A	AR
Dehydrotanshinone II A	SCN5A
Dehydrotanshinone II A	PPARG
Dehydrotanshinone II A	CHRM5
Dehydrotanshinone II A	PTGS2
Dehydrotanshinone II A	CHRM4
Dehydrotanshinone II A	OPRD1
Dehydrotanshinone II A	ACHE
Dehydrotanshinone II A	HTR2A
Dehydrotanshinone II A	ADRA1A
Dehydrotanshinone II A	PTPN1
Dehydrotanshinone II A	ADRB2
Dehydrotanshinone II A	OPRM1
Dehydrotanshinone II A	ESR2
Dehydrotanshinone II A	GABRA1
Dehydrotanshinone II A	DPP4
Dehydrotanshinone II A	MAPK14
Dehydrotanshinone II A	GSK3B
Dehydrotanshinone II A	CDK2
Dehydrotanshinone II A	CHRNA7
Dehydrotanshinone II A	CHEK1
Dehydrotanshinone II A	PIM1
Dehydrotanshinone II A	CCNA2
Dehydrotanshinone II A	NCOA1
Baicalin	F10
Baicalin	CA2
Baicalin	PTPN1
Baicalin	GSK3B
Baicalin	PIM1
Baicalin	CCNA2
α-amyrin	ESR1
α-amyrin	AR
5,6-dihydroxy-7-isopropyl-1,1-dimethyl-2,3-dihydrophenanthren-4-one	NOS2
5,6-dihydroxy-7-isopropyl-1,1-dimethyl-2,3-dihydrophenanthren-4-one	PTGS1
5,6-dihydroxy-7-isopropyl-1,1-dimethyl-2,3-dihydrophenanthren-4-one	CHRM3
5,6-dihydroxy-7-isopropyl-1,1-dimethyl-2,3-dihydrophenanthren-4-one	F2
5,6-dihydroxy-7-isopropyl-1,1-dimethyl-2,3-dihydrophenanthren-4-one	CHRM1
5,6-dihydroxy-7-isopropyl-1,1-dimethyl-2,3-dihydrophenanthren-4-one	ESR1
5,6-dihydroxy-7-isopropyl-1,1-dimethyl-2,3-dihydrophenanthren-4-one	AR
5,6-dihydroxy-7-isopropyl-1,1-dimethyl-2,3-dihydrophenanthren-4-one	SCN5A
5,6-dihydroxy-7-isopropyl-1,1-dimethyl-2,3-dihydrophenanthren-4-one	PTGS2
5,6-dihydroxy-7-isopropyl-1,1-dimethyl-2,3-dihydrophenanthren-4-one	CA2
5,6-dihydroxy-7-isopropyl-1,1-dimethyl-2,3-dihydrophenanthren-4-one	RXRA
5,6-dihydroxy-7-isopropyl-1,1-dimethyl-2,3-dihydrophenanthren-4-one	ACHE
5,6-dihydroxy-7-isopropyl-1,1-dimethyl-2,3-dihydrophenanthren-4-one	ADRA1A
5,6-dihydroxy-7-isopropyl-1,1-dimethyl-2,3-dihydrophenanthren-4-one	ADRA1B
5,6-dihydroxy-7-isopropyl-1,1-dimethyl-2,3-dihydrophenanthren-4-one	PTPN1
5,6-dihydroxy-7-isopropyl-1,1-dimethyl-2,3-dihydrophenanthren-4-one	ADRB2
5,6-dihydroxy-7-isopropyl-1,1-dimethyl-2,3-dihydrophenanthren-4-one	OPRM1
5,6-dihydroxy-7-isopropyl-1,1-dimethyl-2,3-dihydrophenanthren-4-one	ESR2
5,6-dihydroxy-7-isopropyl-1,1-dimethyl-2,3-dihydrophenanthren-4-one	DPP4
5,6-dihydroxy-7-isopropyl-1,1-dimethyl-2,3-dihydrophenanthren-4-one	MAPK14
5,6-dihydroxy-7-isopropyl-1,1-dimethyl-2,3-dihydrophenanthren-4-one	GSK3B
5,6-dihydroxy-7-isopropyl-1,1-dimethyl-2,3-dihydrophenanthren-4-one	CDK2
5,6-dihydroxy-7-isopropyl-1,1-dimethyl-2,3-dihydrophenanthren-4-one	CHEK1
5,6-dihydroxy-7-isopropyl-1,1-dimethyl-2,3-dihydrophenanthren-4-one	IGHG1
5,6-dihydroxy-7-isopropyl-1,1-dimethyl-2,3-dihydrophenanthren-4-one	PRSS1
5,6-dihydroxy-7-isopropyl-1,1-dimethyl-2,3-dihydrophenanthren-4-one	PIM1
5,6-dihydroxy-7-isopropyl-1,1-dimethyl-2,3-dihydrophenanthren-4-one	CCNA2
5,6-dihydroxy-7-isopropyl-1,1-dimethyl-2,3-dihydrophenanthren-4-one	NCOA2
5,6-dihydroxy-7-isopropyl-1,1-dimethyl-2,3-dihydrophenanthren-4-one	NCOA1
5,6-dihydroxy-7-isopropyl-1,1-dimethyl-2,3-dihydrophenanthren-4-one	CALM1
2-isopropyl-8-methylphenanthrene-3,4-dione	NOS2
2-isopropyl-8-methylphenanthrene-3,4-dione	PTGS1
2-isopropyl-8-methylphenanthrene-3,4-dione	DRD1
2-isopropyl-8-methylphenanthrene-3,4-dione	CHRM3
2-isopropyl-8-methylphenanthrene-3,4-dione	F2
2-isopropyl-8-methylphenanthrene-3,4-dione	CHRM1
2-isopropyl-8-methylphenanthrene-3,4-dione	ESR1
2-isopropyl-8-methylphenanthrene-3,4-dione	AR
2-isopropyl-8-methylphenanthrene-3,4-dione	SCN5A
2-isopropyl-8-methylphenanthrene-3,4-dione	PPARG
2-isopropyl-8-methylphenanthrene-3,4-dione	CHRM5
2-isopropyl-8-methylphenanthrene-3,4-dione	PTGS2
2-isopropyl-8-methylphenanthrene-3,4-dione	NOS3
2-isopropyl-8-methylphenanthrene-3,4-dione	HTR3A
2-isopropyl-8-methylphenanthrene-3,4-dione	CA2
2-isopropyl-8-methylphenanthrene-3,4-dione	CHRM4
2-isopropyl-8-methylphenanthrene-3,4-dione	RXRA
2-isopropyl-8-methylphenanthrene-3,4-dione	ACHE
2-isopropyl-8-methylphenanthrene-3,4-dione	HTR2A
2-isopropyl-8-methylphenanthrene-3,4-dione	ADRA1A
2-isopropyl-8-methylphenanthrene-3,4-dione	CHRM2
2-isopropyl-8-methylphenanthrene-3,4-dione	ADRA1B
2-isopropyl-8-methylphenanthrene-3,4-dione	PTPN1
2-isopropyl-8-methylphenanthrene-3,4-dione	SLC6A3
2-isopropyl-8-methylphenanthrene-3,4-dione	ADRB2
2-isopropyl-8-methylphenanthrene-3,4-dione	ADRA1D
2-isopropyl-8-methylphenanthrene-3,4-dione	SLC6A4
2-isopropyl-8-methylphenanthrene-3,4-dione	OPRM1
2-isopropyl-8-methylphenanthrene-3,4-dione	ESR2
2-isopropyl-8-methylphenanthrene-3,4-dione	GABRA1
2-isopropyl-8-methylphenanthrene-3,4-dione	DPP4
2-isopropyl-8-methylphenanthrene-3,4-dione	MAPK14
2-isopropyl-8-methylphenanthrene-3,4-dione	GSK3B
2-isopropyl-8-methylphenanthrene-3,4-dione	CDK2
2-isopropyl-8-methylphenanthrene-3,4-dione	PIK3CG
2-isopropyl-8-methylphenanthrene-3,4-dione	CHRNA7
2-isopropyl-8-methylphenanthrene-3,4-dione	CHEK1
2-isopropyl-8-methylphenanthrene-3,4-dione	PRKACA
2-isopropyl-8-methylphenanthrene-3,4-dione	IGHG1
2-isopropyl-8-methylphenanthrene-3,4-dione	PRSS1
2-isopropyl-8-methylphenanthrene-3,4-dione	PIM1
2-isopropyl-8-methylphenanthrene-3,4-dione	CCNA2
2-isopropyl-8-methylphenanthrene-3,4-dione	NCOA2
2-isopropyl-8-methylphenanthrene-3,4-dione	CALM1
3α-hydroxytanshinoneⅡa	NOS2
3α-hydroxytanshinoneⅡa	F2
3α-hydroxytanshinoneⅡa	CHRM1
3α-hydroxytanshinoneⅡa	ESR1
3α-hydroxytanshinoneⅡa	AR
3α-hydroxytanshinoneⅡa	SCN5A
3α-hydroxytanshinoneⅡa	PPARG
3α-hydroxytanshinoneⅡa	CHRM5
3α-hydroxytanshinoneⅡa	PTGS2
3α-hydroxytanshinoneⅡa	OPRD1
3α-hydroxytanshinoneⅡa	ACHE
3α-hydroxytanshinoneⅡa	PTPN1
3α-hydroxytanshinoneⅡa	ADRB2
3α-hydroxytanshinoneⅡa	OPRM1
3α-hydroxytanshinoneⅡa	ESR2
3α-hydroxytanshinoneⅡa	DPP4
3α-hydroxytanshinoneⅡa	GSK3B
3α-hydroxytanshinoneⅡa	CDK2
3α-hydroxytanshinoneⅡa	CHRNA7
3α-hydroxytanshinoneⅡa	PRSS1
3α-hydroxytanshinoneⅡa	PIM1
3α-hydroxytanshinoneⅡa	CCNA2
3α-hydroxytanshinoneⅡa	NCOA1
(E)-3-[2-(3,4-dihydroxyphenyl)-7-hydroxy-benzofuran-4-yl]acrylic acid	ESR1
(E)-3-[2-(3,4-dihydroxyphenyl)-7-hydroxy-benzofuran-4-yl]acrylic acid	PPARG
(E)-3-[2-(3,4-dihydroxyphenyl)-7-hydroxy-benzofuran-4-yl]acrylic acid	PTGS2
(E)-3-[2-(3,4-dihydroxyphenyl)-7-hydroxy-benzofuran-4-yl]acrylic acid	PTPN1
(E)-3-[2-(3,4-dihydroxyphenyl)-7-hydroxy-benzofuran-4-yl]acrylic acid	ESR2
(E)-3-[2-(3,4-dihydroxyphenyl)-7-hydroxy-benzofuran-4-yl]acrylic acid	MAPK14
(E)-3-[2-(3,4-dihydroxyphenyl)-7-hydroxy-benzofuran-4-yl]acrylic acid	GSK3B
(E)-3-[2-(3,4-dihydroxyphenyl)-7-hydroxy-benzofuran-4-yl]acrylic acid	CDK2
(E)-3-[2-(3,4-dihydroxyphenyl)-7-hydroxy-benzofuran-4-yl]acrylic acid	CHEK1
(E)-3-[2-(3,4-dihydroxyphenyl)-7-hydroxy-benzofuran-4-yl]acrylic acid	PIM1
(E)-3-[2-(3,4-dihydroxyphenyl)-7-hydroxy-benzofuran-4-yl]acrylic acid	CCNA2
4-methylenemiltirone	NOS2
4-methylenemiltirone	PTGS1
4-methylenemiltirone	DRD1
4-methylenemiltirone	CHRM3
4-methylenemiltirone	F2
4-methylenemiltirone	CHRM1
4-methylenemiltirone	ESR1
4-methylenemiltirone	AR
4-methylenemiltirone	SCN5A
4-methylenemiltirone	PPARG
4-methylenemiltirone	CHRM5
4-methylenemiltirone	PTGS2
4-methylenemiltirone	NOS3
4-methylenemiltirone	ADRA2A
4-methylenemiltirone	CA2
4-methylenemiltirone	ADRA2C
4-methylenemiltirone	CHRM4
4-methylenemiltirone	RXRA
4-methylenemiltirone	OPRD1
4-methylenemiltirone	ACHE
4-methylenemiltirone	HTR2A
4-methylenemiltirone	ADRA1A
4-methylenemiltirone	CHRM2
4-methylenemiltirone	ADRA1B
4-methylenemiltirone	PTPN1
4-methylenemiltirone	SLC6A3
4-methylenemiltirone	ADRB2
4-methylenemiltirone	ADRA1D
4-methylenemiltirone	SLC6A4
4-methylenemiltirone	DRD2
4-methylenemiltirone	OPRM1
4-methylenemiltirone	ESR2
4-methylenemiltirone	GABRA1
4-methylenemiltirone	DPP4
4-methylenemiltirone	MAPK14
4-methylenemiltirone	GSK3B
4-methylenemiltirone	CDK2
4-methylenemiltirone	CHRNA7
4-methylenemiltirone	CHEK1
4-methylenemiltirone	PRKACA
4-methylenemiltirone	PRSS1
4-methylenemiltirone	PIM1
4-methylenemiltirone	CCNA2
4-methylenemiltirone	NCOA2
4-methylenemiltirone	NCOA1
2-(4-hydroxy-3-methoxyphenyl)-5-(3-hydroxypropyl)-7-methoxy-3-benzofurancarboxaldehyde	NOS2
2-(4-hydroxy-3-methoxyphenyl)-5-(3-hydroxypropyl)-7-methoxy-3-benzofurancarboxaldehyde	F2
2-(4-hydroxy-3-methoxyphenyl)-5-(3-hydroxypropyl)-7-methoxy-3-benzofurancarboxaldehyde	ESR1
2-(4-hydroxy-3-methoxyphenyl)-5-(3-hydroxypropyl)-7-methoxy-3-benzofurancarboxaldehyde	AR
2-(4-hydroxy-3-methoxyphenyl)-5-(3-hydroxypropyl)-7-methoxy-3-benzofurancarboxaldehyde	PPARG
2-(4-hydroxy-3-methoxyphenyl)-5-(3-hydroxypropyl)-7-methoxy-3-benzofurancarboxaldehyde	ESR2
2-(4-hydroxy-3-methoxyphenyl)-5-(3-hydroxypropyl)-7-methoxy-3-benzofurancarboxaldehyde	MAPK14
2-(4-hydroxy-3-methoxyphenyl)-5-(3-hydroxypropyl)-7-methoxy-3-benzofurancarboxaldehyde	GSK3B
2-(4-hydroxy-3-methoxyphenyl)-5-(3-hydroxypropyl)-7-methoxy-3-benzofurancarboxaldehyde	CDK2
2-(4-hydroxy-3-methoxyphenyl)-5-(3-hydroxypropyl)-7-methoxy-3-benzofurancarboxaldehyde	CHEK1
2-(4-hydroxy-3-methoxyphenyl)-5-(3-hydroxypropyl)-7-methoxy-3-benzofurancarboxaldehyde	PIM1
2-(4-hydroxy-3-methoxyphenyl)-5-(3-hydroxypropyl)-7-methoxy-3-benzofurancarboxaldehyde	CCNA2
formyltanshinone	NOS2
formyltanshinone	F2
formyltanshinone	ESR1
formyltanshinone	AR
formyltanshinone	PPARG
formyltanshinone	PTGS2
formyltanshinone	RXRA
formyltanshinone	ESR2
formyltanshinone	DPP4
formyltanshinone	MAPK14
formyltanshinone	GSK3B
formyltanshinone	CDK2
formyltanshinone	PIK3CG
formyltanshinone	CHEK1
formyltanshinone	PRKACA
formyltanshinone	PIM1
formyltanshinone	CCNA2
formyltanshinone	NCOA1
3-beta-Hydroxymethyllenetanshiquinone	NOS2
3-beta-Hydroxymethyllenetanshiquinone	DRD1
3-beta-Hydroxymethyllenetanshiquinone	F2
3-beta-Hydroxymethyllenetanshiquinone	CHRM1
3-beta-Hydroxymethyllenetanshiquinone	ESR1
3-beta-Hydroxymethyllenetanshiquinone	AR
3-beta-Hydroxymethyllenetanshiquinone	PPARG
3-beta-Hydroxymethyllenetanshiquinone	PTGS2
3-beta-Hydroxymethyllenetanshiquinone	NOS3
3-beta-Hydroxymethyllenetanshiquinone	CA2
3-beta-Hydroxymethyllenetanshiquinone	RXRA
3-beta-Hydroxymethyllenetanshiquinone	OPRD1
3-beta-Hydroxymethyllenetanshiquinone	ACHE
3-beta-Hydroxymethyllenetanshiquinone	ADRA1A
3-beta-Hydroxymethyllenetanshiquinone	PTPN1
3-beta-Hydroxymethyllenetanshiquinone	ADRB2
3-beta-Hydroxymethyllenetanshiquinone	OPRM1
3-beta-Hydroxymethyllenetanshiquinone	ESR2
3-beta-Hydroxymethyllenetanshiquinone	DPP4
3-beta-Hydroxymethyllenetanshiquinone	MAPK14
3-beta-Hydroxymethyllenetanshiquinone	GSK3B
3-beta-Hydroxymethyllenetanshiquinone	CDK2
3-beta-Hydroxymethyllenetanshiquinone	CHRNA7
3-beta-Hydroxymethyllenetanshiquinone	CHEK1
3-beta-Hydroxymethyllenetanshiquinone	IGHG1
3-beta-Hydroxymethyllenetanshiquinone	PRSS1
3-beta-Hydroxymethyllenetanshiquinone	PIM1
3-beta-Hydroxymethyllenetanshiquinone	CCNA2
3-beta-Hydroxymethyllenetanshiquinone	NCOA1
Methylenetanshinquinone	NOS2
Methylenetanshinquinone	DRD1
Methylenetanshinquinone	CHRM3
Methylenetanshinquinone	F2
Methylenetanshinquinone	CHRM1
Methylenetanshinquinone	ESR1
Methylenetanshinquinone	AR
Methylenetanshinquinone	SCN5A
Methylenetanshinquinone	PPARG
Methylenetanshinquinone	CHRM5
Methylenetanshinquinone	PTGS2
Methylenetanshinquinone	NOS3
Methylenetanshinquinone	CA2
Methylenetanshinquinone	RXRA
Methylenetanshinquinone	OPRD1
Methylenetanshinquinone	ACHE
Methylenetanshinquinone	HTR2A
Methylenetanshinquinone	ADRA1A
Methylenetanshinquinone	CHRM2
Methylenetanshinquinone	PTPN1
Methylenetanshinquinone	ADRB2
Methylenetanshinquinone	SLC6A4
Methylenetanshinquinone	OPRM1
Methylenetanshinquinone	ESR2
Methylenetanshinquinone	GABRA1
Methylenetanshinquinone	DPP4
Methylenetanshinquinone	MAPK14
Methylenetanshinquinone	GSK3B
Methylenetanshinquinone	CDK2
Methylenetanshinquinone	CHRNA7
Methylenetanshinquinone	CHEK1
Methylenetanshinquinone	IGHG1
Methylenetanshinquinone	PRSS1
Methylenetanshinquinone	PIM1
Methylenetanshinquinone	CCNA2
Methylenetanshinquinone	NCOA1
przewalskin a	ESR1
przewalskin a	AR
przewalskin a	NR3C2
przewalskin a	NR3C1
przewalskin b	NOS2
przewalskin b	F2
przewalskin b	ESR1
przewalskin b	AR
przewalskin b	PTGS2
przewalskin b	ACHE
przewalskin b	PGR
przewalskin b	NR3C2
przewalskin b	NR3C1
przewalskin b	DPP4
przewalskin b	NCOA2
przewalskin b	NCOA1
Przewaquinone B	NOS2
Przewaquinone B	F2
Przewaquinone B	ESR1
Przewaquinone B	AR
Przewaquinone B	PPARG
Przewaquinone B	PTGS2
Przewaquinone B	RXRA
Przewaquinone B	PTPN1
Przewaquinone B	ESR2
Przewaquinone B	DPP4
Przewaquinone B	MAPK14
Przewaquinone B	GSK3B
Przewaquinone B	CDK2
Przewaquinone B	PIK3CG
Przewaquinone B	CHEK1
Przewaquinone B	IGHG1
Przewaquinone B	PRSS1
Przewaquinone B	PIM1
Przewaquinone B	CCNA2
Przewaquinone B	NCOA1
przewaquinone c	NOS2
przewaquinone c	PTGS1
przewaquinone c	DRD1
przewaquinone c	CHRM3
przewaquinone c	F2
przewaquinone c	CHRM1
przewaquinone c	ESR1
przewaquinone c	AR
przewaquinone c	SCN5A
przewaquinone c	CHRM5
przewaquinone c	PTGS2
przewaquinone c	CA2
przewaquinone c	CHRM4
przewaquinone c	OPRD1
przewaquinone c	ACHE
przewaquinone c	ADRA1A
przewaquinone c	CHRM2
przewaquinone c	PTPN1
przewaquinone c	ADRB2
przewaquinone c	OPRM1
przewaquinone c	ESR2
przewaquinone c	GABRA1
przewaquinone c	DPP4
przewaquinone c	MAPK14
przewaquinone c	GSK3B
przewaquinone c	CDK2
przewaquinone c	PIK3CG
przewaquinone c	CHRNA7
przewaquinone c	CHEK1
przewaquinone c	PIM1
przewaquinone c	CCNA2
przewaquinone c	NCOA1
(6S,7R)-6,7-dihydroxy-1,6-dimethyl-8,9-dihydro-7H-naphtho[8,7-g]benzofuran-10,11-dione	NOS2
(6S,7R)-6,7-dihydroxy-1,6-dimethyl-8,9-dihydro-7H-naphtho[8,7-g]benzofuran-10,11-dione	F2
(6S,7R)-6,7-dihydroxy-1,6-dimethyl-8,9-dihydro-7H-naphtho[8,7-g]benzofuran-10,11-dione	ESR1
(6S,7R)-6,7-dihydroxy-1,6-dimethyl-8,9-dihydro-7H-naphtho[8,7-g]benzofuran-10,11-dione	AR
(6S,7R)-6,7-dihydroxy-1,6-dimethyl-8,9-dihydro-7H-naphtho[8,7-g]benzofuran-10,11-dione	PTGS2
(6S,7R)-6,7-dihydroxy-1,6-dimethyl-8,9-dihydro-7H-naphtho[8,7-g]benzofuran-10,11-dione	CA2
(6S,7R)-6,7-dihydroxy-1,6-dimethyl-8,9-dihydro-7H-naphtho[8,7-g]benzofuran-10,11-dione	ACHE
(6S,7R)-6,7-dihydroxy-1,6-dimethyl-8,9-dihydro-7H-naphtho[8,7-g]benzofuran-10,11-dione	PTPN1
(6S,7R)-6,7-dihydroxy-1,6-dimethyl-8,9-dihydro-7H-naphtho[8,7-g]benzofuran-10,11-dione	ESR2
(6S,7R)-6,7-dihydroxy-1,6-dimethyl-8,9-dihydro-7H-naphtho[8,7-g]benzofuran-10,11-dione	DPP4
(6S,7R)-6,7-dihydroxy-1,6-dimethyl-8,9-dihydro-7H-naphtho[8,7-g]benzofuran-10,11-dione	GSK3B
(6S,7R)-6,7-dihydroxy-1,6-dimethyl-8,9-dihydro-7H-naphtho[8,7-g]benzofuran-10,11-dione	CDK2
(6S,7R)-6,7-dihydroxy-1,6-dimethyl-8,9-dihydro-7H-naphtho[8,7-g]benzofuran-10,11-dione	PRSS1
(6S,7R)-6,7-dihydroxy-1,6-dimethyl-8,9-dihydro-7H-naphtho[8,7-g]benzofuran-10,11-dione	PIM1
(6S,7R)-6,7-dihydroxy-1,6-dimethyl-8,9-dihydro-7H-naphtho[8,7-g]benzofuran-10,11-dione	CCNA2
(6S,7R)-6,7-dihydroxy-1,6-dimethyl-8,9-dihydro-7H-naphtho[8,7-g]benzofuran-10,11-dione	NCOA1
przewaquinone f	NOS2
przewaquinone f	F2
przewaquinone f	ESR1
przewaquinone f	AR
przewaquinone f	PPARG
przewaquinone f	PTGS2
przewaquinone f	PTPN1
przewaquinone f	ESR2
przewaquinone f	DPP4
przewaquinone f	GSK3B
przewaquinone f	CDK2
przewaquinone f	PRSS1
przewaquinone f	PIM1
przewaquinone f	CCNA2
przewaquinone f	NCOA1
sclareol	F2
sclareol	ESR1
sclareol	AR
sclareol	PTGS2
sclareol	ACHE
sclareol	DPP4
tanshinaldehyde	NOS2
tanshinaldehyde	DRD1
tanshinaldehyde	F2
tanshinaldehyde	CHRM1
tanshinaldehyde	ESR1
tanshinaldehyde	AR
tanshinaldehyde	PPARG
tanshinaldehyde	PTGS2
tanshinaldehyde	OPRD1
tanshinaldehyde	ACHE
tanshinaldehyde	HTR2A
tanshinaldehyde	ADRB2
tanshinaldehyde	OPRM1
tanshinaldehyde	ESR2
tanshinaldehyde	DPP4
tanshinaldehyde	GSK3B
tanshinaldehyde	CDK2
tanshinaldehyde	CHRNA7
tanshinaldehyde	CHEK1
tanshinaldehyde	PRSS1
tanshinaldehyde	PIM1
tanshinaldehyde	CCNA2
tanshinaldehyde	NCOA1
Danshenol B	NOS2
Danshenol B	F2
Danshenol B	ESR1
Danshenol B	AR
Danshenol B	PTGS2
Danshenol B	CA2
Danshenol B	ACHE
Danshenol B	PGR
Danshenol B	OPRM1
Danshenol B	ESR2
Danshenol B	NR3C1
Danshenol B	DPP4
Danshenol B	PIM1
Danshenol B	NCOA1
Danshenol A	NOS2
Danshenol A	PTGS1
Danshenol A	F2
Danshenol A	KCNH2
Danshenol A	ESR1
Danshenol A	AR
Danshenol A	SCN5A
Danshenol A	PPARG
Danshenol A	F10
Danshenol A	PTGS2
Danshenol A	RXRA
Danshenol A	ACHE
Danshenol A	PTPN1
Danshenol A	ESR2
Danshenol A	DPP4
Danshenol A	MAPK14
Danshenol A	GSK3B
Danshenol A	CDK2
Danshenol A	PIK3CG
Danshenol A	CHEK1
Danshenol A	PIM1
Danshenol A	NCOA1
Danshenol A	KCNMA1
Salvilenone	PTGS1
Salvilenone	F2
Salvilenone	ESR1
Salvilenone	AR
Salvilenone	CHRM5
Salvilenone	PTGS2
Salvilenone	HTR3A
Salvilenone	ESR2
Salvilenone	PIM1
cryptotanshinone	TNF
cryptotanshinone	APP
cryptotanshinone	NOS2
cryptotanshinone	PTGS1
cryptotanshinone	DRD1
cryptotanshinone	CHRM3
cryptotanshinone	F2
cryptotanshinone	CHRM1
cryptotanshinone	ESR1
cryptotanshinone	AR
cryptotanshinone	SCN5A
cryptotanshinone	CHRM5
cryptotanshinone	PTGS2
cryptotanshinone	CA2
cryptotanshinone	CHRM4
cryptotanshinone	OPRD1
cryptotanshinone	ADRA1A
cryptotanshinone	PGR
cryptotanshinone	CHRM2
cryptotanshinone	ADRA1B
cryptotanshinone	ADRB2
cryptotanshinone	ADRA1D
cryptotanshinone	OPRM1
cryptotanshinone	ESR2
cryptotanshinone	GABRA1
cryptotanshinone	DPP4
cryptotanshinone	GSK3B
cryptotanshinone	CDK2
cryptotanshinone	PRSS1
cryptotanshinone	PIM1
cryptotanshinone	CCNA2
cryptotanshinone	NCOA2
cryptotanshinone	NCOA1
dan-shexinkum d	NOS2
dan-shexinkum d	PTGS1
dan-shexinkum d	F2
dan-shexinkum d	KCNH2
dan-shexinkum d	CHRM1
dan-shexinkum d	ESR1
dan-shexinkum d	AR
dan-shexinkum d	SCN5A
dan-shexinkum d	PPARG
dan-shexinkum d	F10
dan-shexinkum d	PTGS2
dan-shexinkum d	CA2
dan-shexinkum d	RXRA
dan-shexinkum d	ACHE
dan-shexinkum d	ADRA1B
dan-shexinkum d	ADRB2
dan-shexinkum d	ESR2
dan-shexinkum d	DPP4
dan-shexinkum d	GSK3B
dan-shexinkum d	CDK2
dan-shexinkum d	CHEK1
dan-shexinkum d	IGHG1
dan-shexinkum d	PRSS1
dan-shexinkum d	PIM1
dan-shexinkum d	CCNA2
dan-shexinkum d	NCOA2
dan-shexinkum d	NCOA1
dan-shexinkum d	CALM1
danshenspiroketallactone	NOS2
danshenspiroketallactone	PTGS1
danshenspiroketallactone	DRD1
danshenspiroketallactone	CHRM3
danshenspiroketallactone	F2
danshenspiroketallactone	CHRM1
danshenspiroketallactone	ESR1
danshenspiroketallactone	AR
danshenspiroketallactone	SCN5A
danshenspiroketallactone	CHRM5
danshenspiroketallactone	PTGS2
danshenspiroketallactone	NOS3
danshenspiroketallactone	CA2
danshenspiroketallactone	CHRM4
danshenspiroketallactone	RXRA
danshenspiroketallactone	ACHE
danshenspiroketallactone	ADRA1A
danshenspiroketallactone	CHRM2
danshenspiroketallactone	ADRA1B
danshenspiroketallactone	ADRB2
danshenspiroketallactone	ADRA1D
danshenspiroketallactone	CHRNA2
danshenspiroketallactone	SLC6A4
danshenspiroketallactone	OPRM1
danshenspiroketallactone	ESR2
danshenspiroketallactone	GABRA1
danshenspiroketallactone	DPP4
danshenspiroketallactone	MAPK14
danshenspiroketallactone	GSK3B
danshenspiroketallactone	CDK2
danshenspiroketallactone	CHRNA7
danshenspiroketallactone	PIM1
danshenspiroketallactone	CCNA2
deoxyneocryptotanshinone	NOS2
deoxyneocryptotanshinone	PTGS1
deoxyneocryptotanshinone	DRD1
deoxyneocryptotanshinone	CHRM3
deoxyneocryptotanshinone	F2
deoxyneocryptotanshinone	CHRM1
deoxyneocryptotanshinone	ESR1
deoxyneocryptotanshinone	AR
deoxyneocryptotanshinone	SCN5A
deoxyneocryptotanshinone	CHRM5
deoxyneocryptotanshinone	PTGS2
deoxyneocryptotanshinone	NOS3
deoxyneocryptotanshinone	CA2
deoxyneocryptotanshinone	CHRM4
deoxyneocryptotanshinone	RXRA
deoxyneocryptotanshinone	OPRD1
deoxyneocryptotanshinone	ACHE
deoxyneocryptotanshinone	ADRA1A
deoxyneocryptotanshinone	CHRM2
deoxyneocryptotanshinone	ADRA1B
deoxyneocryptotanshinone	ADRB2
deoxyneocryptotanshinone	ADRA1D
deoxyneocryptotanshinone	OPRM1
deoxyneocryptotanshinone	ESR2
deoxyneocryptotanshinone	DPP4
deoxyneocryptotanshinone	GSK3B
deoxyneocryptotanshinone	CDK2
deoxyneocryptotanshinone	CHRNA7
deoxyneocryptotanshinone	CHEK1
deoxyneocryptotanshinone	IGHG1
deoxyneocryptotanshinone	PRSS1
deoxyneocryptotanshinone	PIM1
deoxyneocryptotanshinone	NCOA2
deoxyneocryptotanshinone	NCOA1
dihydrotanshinlactone	NOS2
dihydrotanshinlactone	PTGS1
dihydrotanshinlactone	DRD1
dihydrotanshinlactone	CHRM3
dihydrotanshinlactone	F2
dihydrotanshinlactone	CHRM1
dihydrotanshinlactone	ESR1
dihydrotanshinlactone	AR
dihydrotanshinlactone	SCN5A
dihydrotanshinlactone	PPARG
dihydrotanshinlactone	CHRM5
dihydrotanshinlactone	PTGS2
dihydrotanshinlactone	HTR3A
dihydrotanshinlactone	CA2
dihydrotanshinlactone	RXRA
dihydrotanshinlactone	ACHE
dihydrotanshinlactone	PDE3A
dihydrotanshinlactone	HTR2A
dihydrotanshinlactone	ADRA1A
dihydrotanshinlactone	ADRA1B
dihydrotanshinlactone	PTPN1
dihydrotanshinlactone	SLC6A3
dihydrotanshinlactone	ADRB2
dihydrotanshinlactone	ADRA1D
dihydrotanshinlactone	SLC6A4
dihydrotanshinlactone	OPRM1
dihydrotanshinlactone	ESR2
dihydrotanshinlactone	GABRA1
dihydrotanshinlactone	DPP4
dihydrotanshinlactone	MAPK14
dihydrotanshinlactone	GSK3B
dihydrotanshinlactone	CDK2
dihydrotanshinlactone	PIK3CG
dihydrotanshinlactone	CHRNA7
dihydrotanshinlactone	CHEK1
dihydrotanshinlactone	PRKACA
dihydrotanshinlactone	IGHG1
dihydrotanshinlactone	PRSS1
dihydrotanshinlactone	PIM1
dihydrotanshinlactone	CCNA2
dihydrotanshinoneⅠ	NOS2
dihydrotanshinoneⅠ	PTGS1
dihydrotanshinoneⅠ	F2
dihydrotanshinoneⅠ	ESR1
dihydrotanshinoneⅠ	AR
dihydrotanshinoneⅠ	SCN5A
dihydrotanshinoneⅠ	PPARG
dihydrotanshinoneⅠ	PTGS2
dihydrotanshinoneⅠ	NOS3
dihydrotanshinoneⅠ	HTR3A
dihydrotanshinoneⅠ	CA2
dihydrotanshinoneⅠ	RXRA
dihydrotanshinoneⅠ	ACHE
dihydrotanshinoneⅠ	ADRA1A
dihydrotanshinoneⅠ	ADRA1B
dihydrotanshinoneⅠ	PTPN1
dihydrotanshinoneⅠ	ADRB2
dihydrotanshinoneⅠ	ESR2
dihydrotanshinoneⅠ	GABRA1
dihydrotanshinoneⅠ	DPP4
dihydrotanshinoneⅠ	MAPK14
dihydrotanshinoneⅠ	GSK3B
dihydrotanshinoneⅠ	CDK2
dihydrotanshinoneⅠ	PIK3CG
dihydrotanshinoneⅠ	CHRNA7
dihydrotanshinoneⅠ	CHEK1
dihydrotanshinoneⅠ	PRKACA
dihydrotanshinoneⅠ	IGHG1
dihydrotanshinoneⅠ	PRSS1
dihydrotanshinoneⅠ	PIM1
dihydrotanshinoneⅠ	CCNA2
dihydrotanshinoneⅠ	NCOA2
dihydrotanshinoneⅠ	NCOA1
dihydrotanshinoneⅠ	CALM1
epidanshenspiroketallactone	NOS2
epidanshenspiroketallactone	PTGS1
epidanshenspiroketallactone	DRD1
epidanshenspiroketallactone	CHRM3
epidanshenspiroketallactone	F2
epidanshenspiroketallactone	CHRM1
epidanshenspiroketallactone	ESR1
epidanshenspiroketallactone	AR
epidanshenspiroketallactone	SCN5A
epidanshenspiroketallactone	CHRM5
epidanshenspiroketallactone	PTGS2
epidanshenspiroketallactone	NOS3
epidanshenspiroketallactone	CA2
epidanshenspiroketallactone	CHRM4
epidanshenspiroketallactone	RXRA
epidanshenspiroketallactone	OPRD1
epidanshenspiroketallactone	ACHE
epidanshenspiroketallactone	PDE3A
epidanshenspiroketallactone	HTR2A
epidanshenspiroketallactone	ADRA1A
epidanshenspiroketallactone	CHRM2
epidanshenspiroketallactone	ADRA1B
epidanshenspiroketallactone	ADRB2
epidanshenspiroketallactone	ADRA1D
epidanshenspiroketallactone	SLC6A4
epidanshenspiroketallactone	OPRM1
epidanshenspiroketallactone	ESR2
epidanshenspiroketallactone	GABRA1
epidanshenspiroketallactone	DPP4
epidanshenspiroketallactone	MAPK14
epidanshenspiroketallactone	GSK3B
epidanshenspiroketallactone	CDK2
epidanshenspiroketallactone	CHRNA7
epidanshenspiroketallactone	PIM1
C09092	CHRM3
C09092	F2
C09092	CHRM1
C09092	ESR1
C09092	AR
C09092	SCN5A
C09092	CA2
C09092	ACHE
C09092	ADRA1A
C09092	CHRM2
C09092	ADRA1B
C09092	ADRB2
C09092	ADRA1D
C09092	OPRM1
C09092	ESR2
C09092	DPP4
isocryptotanshi-none	NOS2
isocryptotanshi-none	PTGS1
isocryptotanshi-none	DRD1
isocryptotanshi-none	CHRM3
isocryptotanshi-none	F2
isocryptotanshi-none	CHRM1
isocryptotanshi-none	ESR1
isocryptotanshi-none	AR
isocryptotanshi-none	SCN5A
isocryptotanshi-none	F10
isocryptotanshi-none	CHRM5
isocryptotanshi-none	PTGS2
isocryptotanshi-none	CA2
isocryptotanshi-none	CHRM4
isocryptotanshi-none	RXRA
isocryptotanshi-none	OPRD1
isocryptotanshi-none	ACHE
isocryptotanshi-none	ADRA1A
isocryptotanshi-none	CHRM2
isocryptotanshi-none	ADRA1B
isocryptotanshi-none	ADRB2
isocryptotanshi-none	ADRA1D
isocryptotanshi-none	DRD2
isocryptotanshi-none	OPRM1
isocryptotanshi-none	ESR2
isocryptotanshi-none	GABRA1
isocryptotanshi-none	DPP4
isocryptotanshi-none	GSK3B
isocryptotanshi-none	CDK2
isocryptotanshi-none	CHRNA7
isocryptotanshi-none	PRSS1
isocryptotanshi-none	PIM1
isocryptotanshi-none	CCNA2
isocryptotanshi-none	NCOA2
isocryptotanshi-none	NCOA1
Isotanshinone II	NOS2
Isotanshinone II	DRD1
Isotanshinone II	CHRM3
Isotanshinone II	F2
Isotanshinone II	CHRM1
Isotanshinone II	ESR1
Isotanshinone II	AR
Isotanshinone II	SCN5A
Isotanshinone II	CHRM5
Isotanshinone II	PTGS2
Isotanshinone II	RXRA
Isotanshinone II	OPRD1
Isotanshinone II	ACHE
Isotanshinone II	ADRA1A
Isotanshinone II	CHRM2
Isotanshinone II	ADRB2
Isotanshinone II	OPRM1
Isotanshinone II	ESR2
Isotanshinone II	GABRA1
Isotanshinone II	DPP4
Isotanshinone II	GSK3B
Isotanshinone II	CDK2
Isotanshinone II	CHRNA7
Isotanshinone II	CHEK1
Isotanshinone II	PIM1
Isotanshinone II	CCNA2
manool	ESR1
manool	AR
manool	ACHE
manool	NCOA2
miltionone Ⅰ	NOS2
miltionone Ⅰ	PTGS1
miltionone Ⅰ	CHRM3
miltionone Ⅰ	F2
miltionone Ⅰ	CHRM1
miltionone Ⅰ	ESR1
miltionone Ⅰ	AR
miltionone Ⅰ	SCN5A
miltionone Ⅰ	F10
miltionone Ⅰ	PTGS2
miltionone Ⅰ	CA2
miltionone Ⅰ	RXRA
miltionone Ⅰ	OPRD1
miltionone Ⅰ	ACHE
miltionone Ⅰ	HTR2A
miltionone Ⅰ	ADRA1A
miltionone Ⅰ	CHRM2
miltionone Ⅰ	ADRA1B
miltionone Ⅰ	ADRB2
miltionone Ⅰ	OPRM1
miltionone Ⅰ	ESR2
miltionone Ⅰ	NR3C1
miltionone Ⅰ	DPP4
miltionone Ⅰ	GSK3B
miltionone Ⅰ	CDK2
miltionone Ⅰ	CHRNA7
miltionone Ⅰ	IGHG1
miltionone Ⅰ	PRSS1
miltionone Ⅰ	PIM1
miltionone Ⅰ	CCNA2
miltionone Ⅰ	NCOA2
miltionone Ⅰ	NCOA1
miltionone Ⅱ	NOS2
miltionone Ⅱ	F2
miltionone Ⅱ	ESR1
miltionone Ⅱ	AR
miltionone Ⅱ	PTGS2
miltionone Ⅱ	CA2
miltionone Ⅱ	ACHE
miltionone Ⅱ	PGR
miltionone Ⅱ	PTPN1
miltionone Ⅱ	NR3C1
miltionone Ⅱ	CCNA2
miltionone Ⅱ	NCOA2
miltionone Ⅱ	NCOA1
miltipolone	ESR1
miltipolone	AR
miltipolone	ACHE
Miltirone	NOS2
Miltirone	PTGS1
Miltirone	DRD1
Miltirone	CHRM3
Miltirone	F2
Miltirone	CHRM1
Miltirone	ESR1
Miltirone	AR
Miltirone	DRD5
Miltirone	SCN5A
Miltirone	CHRM5
Miltirone	PTGS2
Miltirone	NOS3
Miltirone	CA2
Miltirone	ADRA2C
Miltirone	CHRM4
Miltirone	RXRA
Miltirone	OPRD1
Miltirone	ACHE
Miltirone	ADRA1A
Miltirone	CHRM2
Miltirone	ADRA1B
Miltirone	SLC6A3
Miltirone	ADRB2
Miltirone	ADRA1D
Miltirone	OPRM1
Miltirone	ESR2
Miltirone	DPP4
Miltirone	GSK3B
Miltirone	CHRNA7
Miltirone	PRSS1
Miltirone	NCOA2
miltirone Ⅱ	F2
miltirone Ⅱ	AR
miltirone Ⅱ	ACHE
neocryptotanshinone ii	NOS2
neocryptotanshinone ii	PTGS1
neocryptotanshinone ii	DRD1
neocryptotanshinone ii	CHRM3
neocryptotanshinone ii	F2
neocryptotanshinone ii	CHRM1
neocryptotanshinone ii	ESR1
neocryptotanshinone ii	AR
neocryptotanshinone ii	SCN5A
neocryptotanshinone ii	PTGS2
neocryptotanshinone ii	NOS3
neocryptotanshinone ii	CA2
neocryptotanshinone ii	CHRM4
neocryptotanshinone ii	RXRA
neocryptotanshinone ii	OPRD1
neocryptotanshinone ii	ACHE
neocryptotanshinone ii	PDE3A
neocryptotanshinone ii	ADRA1A
neocryptotanshinone ii	CHRM2
neocryptotanshinone ii	ADRA1B
neocryptotanshinone ii	SLC6A3
neocryptotanshinone ii	ADRB2
neocryptotanshinone ii	ADRA1D
neocryptotanshinone ii	SLC6A4
neocryptotanshinone ii	OPRM1
neocryptotanshinone ii	ESR2
neocryptotanshinone ii	GABRA1
neocryptotanshinone ii	DPP4
neocryptotanshinone ii	GSK3B
neocryptotanshinone ii	CDK2
neocryptotanshinone ii	CHRNA7
neocryptotanshinone ii	PRSS1
neocryptotanshinone ii	PIM1
neocryptotanshinone ii	CCNA2
neocryptotanshinone	NOS2
neocryptotanshinone	PTGS1
neocryptotanshinone	CHRM3
neocryptotanshinone	F2
neocryptotanshinone	CHRM1
neocryptotanshinone	ESR1
neocryptotanshinone	AR
neocryptotanshinone	SCN5A
neocryptotanshinone	PPARG
neocryptotanshinone	PTGS2
neocryptotanshinone	CA2
neocryptotanshinone	ACHE
neocryptotanshinone	ADRA1B
neocryptotanshinone	ADRB2
neocryptotanshinone	ADRA1D
neocryptotanshinone	OPRM1
neocryptotanshinone	ESR2
neocryptotanshinone	DPP4
neocryptotanshinone	GSK3B
neocryptotanshinone	CDK2
neocryptotanshinone	CHRNA7
neocryptotanshinone	IGHG1
neocryptotanshinone	PRSS1
neocryptotanshinone	PIM1
neocryptotanshinone	NCOA2
neocryptotanshinone	NCOA1
1-methyl-8,9-dihydro-7H-naphtho[5,6-g]benzofuran-6,10,11-trione	NOS2
1-methyl-8,9-dihydro-7H-naphtho[5,6-g]benzofuran-6,10,11-trione	PTGS1
1-methyl-8,9-dihydro-7H-naphtho[5,6-g]benzofuran-6,10,11-trione	DRD1
1-methyl-8,9-dihydro-7H-naphtho[5,6-g]benzofuran-6,10,11-trione	CHRM3
1-methyl-8,9-dihydro-7H-naphtho[5,6-g]benzofuran-6,10,11-trione	F2
1-methyl-8,9-dihydro-7H-naphtho[5,6-g]benzofuran-6,10,11-trione	ESR1
1-methyl-8,9-dihydro-7H-naphtho[5,6-g]benzofuran-6,10,11-trione	AR
1-methyl-8,9-dihydro-7H-naphtho[5,6-g]benzofuran-6,10,11-trione	SCN5A
1-methyl-8,9-dihydro-7H-naphtho[5,6-g]benzofuran-6,10,11-trione	PPARG
1-methyl-8,9-dihydro-7H-naphtho[5,6-g]benzofuran-6,10,11-trione	CHRM5
1-methyl-8,9-dihydro-7H-naphtho[5,6-g]benzofuran-6,10,11-trione	PTGS2
1-methyl-8,9-dihydro-7H-naphtho[5,6-g]benzofuran-6,10,11-trione	NOS3
1-methyl-8,9-dihydro-7H-naphtho[5,6-g]benzofuran-6,10,11-trione	CA2
1-methyl-8,9-dihydro-7H-naphtho[5,6-g]benzofuran-6,10,11-trione	RXRA
1-methyl-8,9-dihydro-7H-naphtho[5,6-g]benzofuran-6,10,11-trione	ACHE
1-methyl-8,9-dihydro-7H-naphtho[5,6-g]benzofuran-6,10,11-trione	ADRA1A
1-methyl-8,9-dihydro-7H-naphtho[5,6-g]benzofuran-6,10,11-trione	PTPN1
1-methyl-8,9-dihydro-7H-naphtho[5,6-g]benzofuran-6,10,11-trione	ADRB2
1-methyl-8,9-dihydro-7H-naphtho[5,6-g]benzofuran-6,10,11-trione	OPRM1
1-methyl-8,9-dihydro-7H-naphtho[5,6-g]benzofuran-6,10,11-trione	ESR2
1-methyl-8,9-dihydro-7H-naphtho[5,6-g]benzofuran-6,10,11-trione	GABRA1
1-methyl-8,9-dihydro-7H-naphtho[5,6-g]benzofuran-6,10,11-trione	DPP4
1-methyl-8,9-dihydro-7H-naphtho[5,6-g]benzofuran-6,10,11-trione	MAPK14
1-methyl-8,9-dihydro-7H-naphtho[5,6-g]benzofuran-6,10,11-trione	GSK3B
1-methyl-8,9-dihydro-7H-naphtho[5,6-g]benzofuran-6,10,11-trione	CDK2
1-methyl-8,9-dihydro-7H-naphtho[5,6-g]benzofuran-6,10,11-trione	PIK3CG
1-methyl-8,9-dihydro-7H-naphtho[5,6-g]benzofuran-6,10,11-trione	CHRNA7
1-methyl-8,9-dihydro-7H-naphtho[5,6-g]benzofuran-6,10,11-trione	CHEK1
1-methyl-8,9-dihydro-7H-naphtho[5,6-g]benzofuran-6,10,11-trione	IGHG1
1-methyl-8,9-dihydro-7H-naphtho[5,6-g]benzofuran-6,10,11-trione	PIM1
1-methyl-8,9-dihydro-7H-naphtho[5,6-g]benzofuran-6,10,11-trione	CCNA2
1-methyl-8,9-dihydro-7H-naphtho[5,6-g]benzofuran-6,10,11-trione	NCOA1
prolithospermic acid	NOS2
prolithospermic acid	PTGS1
prolithospermic acid	F2
prolithospermic acid	ESR1
prolithospermic acid	AR
prolithospermic acid	PPARG
prolithospermic acid	PTGS2
prolithospermic acid	CA2
prolithospermic acid	PTPN1
prolithospermic acid	ESR2
prolithospermic acid	DPP4
prolithospermic acid	MAPK14
prolithospermic acid	GSK3B
prolithospermic acid	CDK2
prolithospermic acid	CHEK1
prolithospermic acid	PRSS1
prolithospermic acid	PIM1
prolithospermic acid	CCNA2
prolithospermic acid	CALM1
(2R)-3-(3,4-dihydroxyphenyl)-2-[(Z)-3-(3,4-dihydroxyphenyl)acryloyl]oxy-propionic acid	F2
(2R)-3-(3,4-dihydroxyphenyl)-2-[(Z)-3-(3,4-dihydroxyphenyl)acryloyl]oxy-propionic acid	ESR1
(2R)-3-(3,4-dihydroxyphenyl)-2-[(Z)-3-(3,4-dihydroxyphenyl)acryloyl]oxy-propionic acid	AR
(2R)-3-(3,4-dihydroxyphenyl)-2-[(Z)-3-(3,4-dihydroxyphenyl)acryloyl]oxy-propionic acid	PPARG
(2R)-3-(3,4-dihydroxyphenyl)-2-[(Z)-3-(3,4-dihydroxyphenyl)acryloyl]oxy-propionic acid	PTGS2
(2R)-3-(3,4-dihydroxyphenyl)-2-[(Z)-3-(3,4-dihydroxyphenyl)acryloyl]oxy-propionic acid	CA2
(2R)-3-(3,4-dihydroxyphenyl)-2-[(Z)-3-(3,4-dihydroxyphenyl)acryloyl]oxy-propionic acid	DPP4
(2R)-3-(3,4-dihydroxyphenyl)-2-[(Z)-3-(3,4-dihydroxyphenyl)acryloyl]oxy-propionic acid	MAPK14
(2R)-3-(3,4-dihydroxyphenyl)-2-[(Z)-3-(3,4-dihydroxyphenyl)acryloyl]oxy-propionic acid	GSK3B
(2R)-3-(3,4-dihydroxyphenyl)-2-[(Z)-3-(3,4-dihydroxyphenyl)acryloyl]oxy-propionic acid	CDK2
(2R)-3-(3,4-dihydroxyphenyl)-2-[(Z)-3-(3,4-dihydroxyphenyl)acryloyl]oxy-propionic acid	PRSS1
(2R)-3-(3,4-dihydroxyphenyl)-2-[(Z)-3-(3,4-dihydroxyphenyl)acryloyl]oxy-propionic acid	CCNA2
salvianolic acid a	F10
salvianolic acid a	F7
salvianolic acid a	PTPN1
salvianolic acid a	PRSS1
salvianolic acid g	ESR1
salvianolic acid g	PTGS2
salvianolic acid g	GSK3B
salvianolic acid j	F7
salvianolic acid j	PTPN1
salvianolic acid j	PRSS1
salvilenone Ⅰ	NOS2
salvilenone Ⅰ	F2
salvilenone Ⅰ	ESR1
salvilenone Ⅰ	AR
salvilenone Ⅰ	PPARG
salvilenone Ⅰ	PTGS2
salvilenone Ⅰ	NOS3
salvilenone Ⅰ	CA2
salvilenone Ⅰ	RXRA
salvilenone Ⅰ	ACHE
salvilenone Ⅰ	PGR
salvilenone Ⅰ	PTPN1
salvilenone Ⅰ	NR3C1
salvilenone Ⅰ	NCOA2
salvilenone Ⅰ	NCOA1
salviolone	NOS2
salviolone	PTGS1
salviolone	DRD1
salviolone	CHRM3
salviolone	F2
salviolone	CHRM1
salviolone	ESR1
salviolone	AR
salviolone	DRD5
salviolone	SCN5A
salviolone	CHRM5
salviolone	PTGS2
salviolone	ADRA2A
salviolone	HTR1A
salviolone	HTR3A
salviolone	GABRA2
salviolone	CHRM4
salviolone	OPRD1
salviolone	ACHE
salviolone	PDE3A
salviolone	HTR2A
salviolone	GABRA5
salviolone	SLC6A2
salviolone	ADRA1A
salviolone	GABRA3
salviolone	HTR2C
salviolone	CHRM2
salviolone	ADRA2B
salviolone	ADRA1B
salviolone	SLC6A3
salviolone	ADRB2
salviolone	CHRNA2
salviolone	SLC6A4
salviolone	DRD2
salviolone	OPRM1
salviolone	ESR2
salviolone	GABRA1
salviolone	HTR1B
salviolone	DPP4
salviolone	GSK3B
salviolone	CHRNA7
salviolone	GABRA6
salviolone	GABRG3
salviolone	GABRE
(6S)-6-hydroxy-1-methyl-6-methylol-8,9-dihydro-7H-naphtho[8,7-g]benzofuran-10,11-quinone	NOS2
(6S)-6-hydroxy-1-methyl-6-methylol-8,9-dihydro-7H-naphtho[8,7-g]benzofuran-10,11-quinone	F2
(6S)-6-hydroxy-1-methyl-6-methylol-8,9-dihydro-7H-naphtho[8,7-g]benzofuran-10,11-quinone	ESR1
(6S)-6-hydroxy-1-methyl-6-methylol-8,9-dihydro-7H-naphtho[8,7-g]benzofuran-10,11-quinone	AR
(6S)-6-hydroxy-1-methyl-6-methylol-8,9-dihydro-7H-naphtho[8,7-g]benzofuran-10,11-quinone	PTGS2
(6S)-6-hydroxy-1-methyl-6-methylol-8,9-dihydro-7H-naphtho[8,7-g]benzofuran-10,11-quinone	CA2
(6S)-6-hydroxy-1-methyl-6-methylol-8,9-dihydro-7H-naphtho[8,7-g]benzofuran-10,11-quinone	ACHE
(6S)-6-hydroxy-1-methyl-6-methylol-8,9-dihydro-7H-naphtho[8,7-g]benzofuran-10,11-quinone	PTPN1
(6S)-6-hydroxy-1-methyl-6-methylol-8,9-dihydro-7H-naphtho[8,7-g]benzofuran-10,11-quinone	ESR2
(6S)-6-hydroxy-1-methyl-6-methylol-8,9-dihydro-7H-naphtho[8,7-g]benzofuran-10,11-quinone	DPP4
(6S)-6-hydroxy-1-methyl-6-methylol-8,9-dihydro-7H-naphtho[8,7-g]benzofuran-10,11-quinone	GSK3B
(6S)-6-hydroxy-1-methyl-6-methylol-8,9-dihydro-7H-naphtho[8,7-g]benzofuran-10,11-quinone	CDK2
(6S)-6-hydroxy-1-methyl-6-methylol-8,9-dihydro-7H-naphtho[8,7-g]benzofuran-10,11-quinone	PRSS1
(6S)-6-hydroxy-1-methyl-6-methylol-8,9-dihydro-7H-naphtho[8,7-g]benzofuran-10,11-quinone	PIM1
(6S)-6-hydroxy-1-methyl-6-methylol-8,9-dihydro-7H-naphtho[8,7-g]benzofuran-10,11-quinone	CCNA2
(6S)-6-hydroxy-1-methyl-6-methylol-8,9-dihydro-7H-naphtho[8,7-g]benzofuran-10,11-quinone	NCOA1
Tanshindiol B	NOS2
Tanshindiol B	F2
Tanshindiol B	ESR1
Tanshindiol B	AR
Tanshindiol B	PTGS2
Tanshindiol B	CA2
Tanshindiol B	ACHE
Tanshindiol B	PTPN1
Tanshindiol B	ESR2
Tanshindiol B	DPP4
Tanshindiol B	GSK3B
Tanshindiol B	CDK2
Tanshindiol B	CHEK1
Tanshindiol B	PIM1
Tanshindiol B	CCNA2
Tanshindiol B	NCOA1
Przewaquinone E	NOS2
Przewaquinone E	F2
Przewaquinone E	ESR1
Przewaquinone E	AR
Przewaquinone E	PTGS2
Przewaquinone E	CA2
Przewaquinone E	ACHE
Przewaquinone E	PTPN1
Przewaquinone E	ESR2
Przewaquinone E	DPP4
Przewaquinone E	GSK3B
Przewaquinone E	CDK2
Przewaquinone E	PIM1
Przewaquinone E	CCNA2
Przewaquinone E	NCOA1
tanshinone iia	NOS2
tanshinone iia	DRD1
tanshinone iia	CHRM3
tanshinone iia	F2
tanshinone iia	CHRM1
tanshinone iia	ESR1
tanshinone iia	AR
tanshinone iia	SCN5A
tanshinone iia	CHRM5
tanshinone iia	PTGS2
tanshinone iia	CHRM4
tanshinone iia	RXRA
tanshinone iia	OPRD1
tanshinone iia	ACHE
tanshinone iia	ADRA1A
tanshinone iia	CHRM2
tanshinone iia	PTPN1
tanshinone iia	ADRB2
tanshinone iia	OPRM1
tanshinone iia	ESR2
tanshinone iia	DPP4
tanshinone iia	MAPK14
tanshinone iia	GSK3B
tanshinone iia	CDK2
tanshinone iia	CHRNA7
tanshinone iia	CHEK1
tanshinone iia	PIM1
tanshinone iia	CCNA2
tanshinone iia	NCOA1
(6S)-6-(hydroxymethyl)-1,6-dimethyl-8,9-dihydro-7H-naphtho[8,7-g]benzofuran-10,11-dione	NOS2
(6S)-6-(hydroxymethyl)-1,6-dimethyl-8,9-dihydro-7H-naphtho[8,7-g]benzofuran-10,11-dione	F2
(6S)-6-(hydroxymethyl)-1,6-dimethyl-8,9-dihydro-7H-naphtho[8,7-g]benzofuran-10,11-dione	CHRM1
(6S)-6-(hydroxymethyl)-1,6-dimethyl-8,9-dihydro-7H-naphtho[8,7-g]benzofuran-10,11-dione	ESR1
(6S)-6-(hydroxymethyl)-1,6-dimethyl-8,9-dihydro-7H-naphtho[8,7-g]benzofuran-10,11-dione	AR
(6S)-6-(hydroxymethyl)-1,6-dimethyl-8,9-dihydro-7H-naphtho[8,7-g]benzofuran-10,11-dione	SCN5A
(6S)-6-(hydroxymethyl)-1,6-dimethyl-8,9-dihydro-7H-naphtho[8,7-g]benzofuran-10,11-dione	PPARG
(6S)-6-(hydroxymethyl)-1,6-dimethyl-8,9-dihydro-7H-naphtho[8,7-g]benzofuran-10,11-dione	PTGS2
(6S)-6-(hydroxymethyl)-1,6-dimethyl-8,9-dihydro-7H-naphtho[8,7-g]benzofuran-10,11-dione	OPRD1
(6S)-6-(hydroxymethyl)-1,6-dimethyl-8,9-dihydro-7H-naphtho[8,7-g]benzofuran-10,11-dione	ACHE
(6S)-6-(hydroxymethyl)-1,6-dimethyl-8,9-dihydro-7H-naphtho[8,7-g]benzofuran-10,11-dione	ADRA1A
(6S)-6-(hydroxymethyl)-1,6-dimethyl-8,9-dihydro-7H-naphtho[8,7-g]benzofuran-10,11-dione	PTPN1
(6S)-6-(hydroxymethyl)-1,6-dimethyl-8,9-dihydro-7H-naphtho[8,7-g]benzofuran-10,11-dione	ADRB2
(6S)-6-(hydroxymethyl)-1,6-dimethyl-8,9-dihydro-7H-naphtho[8,7-g]benzofuran-10,11-dione	OPRM1
(6S)-6-(hydroxymethyl)-1,6-dimethyl-8,9-dihydro-7H-naphtho[8,7-g]benzofuran-10,11-dione	ESR2
(6S)-6-(hydroxymethyl)-1,6-dimethyl-8,9-dihydro-7H-naphtho[8,7-g]benzofuran-10,11-dione	DPP4
(6S)-6-(hydroxymethyl)-1,6-dimethyl-8,9-dihydro-7H-naphtho[8,7-g]benzofuran-10,11-dione	GSK3B
(6S)-6-(hydroxymethyl)-1,6-dimethyl-8,9-dihydro-7H-naphtho[8,7-g]benzofuran-10,11-dione	CDK2
(6S)-6-(hydroxymethyl)-1,6-dimethyl-8,9-dihydro-7H-naphtho[8,7-g]benzofuran-10,11-dione	CHRNA7
(6S)-6-(hydroxymethyl)-1,6-dimethyl-8,9-dihydro-7H-naphtho[8,7-g]benzofuran-10,11-dione	CHEK1
(6S)-6-(hydroxymethyl)-1,6-dimethyl-8,9-dihydro-7H-naphtho[8,7-g]benzofuran-10,11-dione	PRSS1
(6S)-6-(hydroxymethyl)-1,6-dimethyl-8,9-dihydro-7H-naphtho[8,7-g]benzofuran-10,11-dione	PIM1
(6S)-6-(hydroxymethyl)-1,6-dimethyl-8,9-dihydro-7H-naphtho[8,7-g]benzofuran-10,11-dione	CCNA2
(6S)-6-(hydroxymethyl)-1,6-dimethyl-8,9-dihydro-7H-naphtho[8,7-g]benzofuran-10,11-dione	NCOA1
tanshinone Ⅵ	NOS2
tanshinone Ⅵ	PTGS1
tanshinone Ⅵ	F2
tanshinone Ⅵ	ESR1
tanshinone Ⅵ	AR
tanshinone Ⅵ	SCN5A
tanshinone Ⅵ	PPARG
tanshinone Ⅵ	F10
tanshinone Ⅵ	PTGS2
tanshinone Ⅵ	CA2
tanshinone Ⅵ	ACHE
tanshinone Ⅵ	PTPN1
tanshinone Ⅵ	ESR2
tanshinone Ⅵ	DPP4
tanshinone Ⅵ	MAPK14
tanshinone Ⅵ	GSK3B
tanshinone Ⅵ	CDK2
tanshinone Ⅵ	CHEK1
tanshinone Ⅵ	IGHG1
tanshinone Ⅵ	PRSS1
tanshinone Ⅵ	PIM1
tanshinone Ⅵ	CCNA2
tanshinone Ⅵ	NCOA2
tanshinone Ⅵ	NCOA1
tanshinone Ⅵ	CALM1
