# Supplementary material for: A network pharmacology-based study on the anti-hepatoma effect of Radix Salviae Miltiorrhizae
Source: Chin Med. 2019 Aug 6;14:27. doi: 10.1186/s13020-019-0249-6 (PMC6685170; doi:10.1186/s13020-019-0249-6)
Supplement: Supplementary file 3 — Additional file 3: Table S3. List of hepatocellular carcinoma (HCC)-related targets identified from the GeneCards and OMIM databases and common targets of RSM and HCC. [file 13020_2019_249_MOESM3_ESM.xls]

## Sheet: Gene database
Gene Symbol
TP53
CDKN2A
EGFR
CDH1
PTEN
CTNNB1
IL6
PIK3CA
AKT1
CCND1
TNF
VEGFA
MET
CDKN1A
IFNG
EGF
BAX
TGFB1
ALB
KRAS
CASP8
TERT
ERBB2
MDM2
IGF2
EPCAM
PTGS2
FASLG
CXCL8
MYC
CASP3
MMP1
MMP9
MLH1
IL1B
RASSF1
STAT3
HIF1A
AFP
ESR1
APC
MMP2
JUN
FGF2
TNFRSF10B
TGFBR2
IFNA1
CD44
MSH2
BIRC5
GSTM1
SERPINA1
BCL2
CDKN1B
IL10
MUC1
FAS
MAPK1
XIAP
HNF1A
KRT7
EP300
NOTCH1
RB1
HFE
NFKB1
RET
VIM
MTOR
MAPK8
BRAF
GSTP1
SMAD4
KDR
BCL2L1
ESR2
TNFSF10
CXCR4
HRAS
ICAM1
IL2
ABCB1
MSH6
OGG1
CDKN3
KIT
CASP9
SRC
IGF1
BRCA1
AXIN1
SPP1
VHL
PARP1
G6PC
KRT18
KRT19
FAH
FHIT
IFNA2
AR
NKX2-1
IGF2R
NME1
PGR
MAPK3
HGF
CCR5
INS
CEACAM5
F2
CYCS
RARB
MAPK14
EPO
SDHB
PMS2
STAT1
PCNA
FGFR3
NOS2
MME
BRCA2
TGFA
PTCH1
TGFBR1
CDK1
IL4
TG
CXCL12
CYP1A1
CCNB1
HNF4A
TP63
MEN1
CCL2
RAF1
CDK4
CDK2
KRT8
KRT14
FGFR1
GSTT1
BSG
PPARG
FGFR2
TLR2
MKI67
PTK2
ATM
AREG
SDHD
IGFBP3
TF
CD36
GPT
SERPINB3
KRT5
PLAU
HLA-A
CTTN
PTPN11
IL6R
CHGA
ENO2
HLA-B
ITGAV
SYP
PAX8
CSF3
KLF6
PTHLH
CCNA2
BMP2
CSF2
HNF1B
TYMS
PRKAR1A
HLA-DRB1
PTPRC
SETD2
ITGB1
CYP19A1
MT-CO1
CALCA
IRF3
SST
GPC3
DLC1
TIMP1
GGT1
HTATIP2
KITLG
TLR4
APOE
MTHFR
CASP7
TYMP
VDR
CRP
VEGFC
CD34
SMAD3
SLC2A1
SPRTN
CA9
IGF1R
CYP2E1
SP1
MTUS1
TFRC
H19
TCF4
TWIST1
HAMP
HLA-C
JAK1
PLAUR
SERPINE1
PRKACA
KLK3
NTRK1
PDGFRL
IL1A
CAT
DNMT1
ODC1
BMP6
MCL1
EDN1
NFKBIA
MGMT
HMOX1
MAGEA3
TSC2
F3
FLT1
ABCB11
HSPA5
CD274
SHH
B2M
FOS
E2F1
CCL3
JAG1
UROD
IRF1
PDGFRA
COX5A
KRT20
IL12A
MMP14
CAV1
IL1RN
ANXA5
ALK
NRAS
GRB2
CYP3A4
FGF3
WWOX
SOD2
MAGEA1
TERC
ERBB3
SLC25A13
NR1H4
SOD1
SKP2
FN1
RELA
BGLAP
WT1
ABCC1
CCL5
LGALS3
CD81
CYP1A2
MPO
HLA-DQB1
PRL
SOS1
HSP90AA1
POMC
HP
PIK3CG
ERCC2
HPSE
GRP
SMARCB1
LEP
MUC2
XRCC1
TLR9
CD40
IL18
ALAD
CDK6
FLT4
TIMP2
MITF
VCAM1
CXCR1
SELE
JAK2
CTSD
HMGA2
STK11
ELANE
NF1
IGFBP1
TP73
SMAD2
IFNL3
PEG10
TSG101
THBS1
PIK3R1
IL17A
TSC1
HSPB1
MMP7
RAC1
F5
CHEK2
EPAS1
CREB1
MMP3
PTH
ING1
CLU
FOXM1
IL6ST
MMP13
LEF1
GAST
BMP4
CDX2
S100B
HLA-G
CHUK
ACE
MSMB
DICER1
PTK2B
EZH2
CDKN2B
SOCS1
HFE2
RAD51
ATR
CD4
NCAM1
LDLR
NR3C1
CALR
ABCG2
HMGB1
DPYD
HDAC1
G6PD
HMBS
EIF2AK2
CGA
TNFRSF10A
PDGFRB
TGFB2
ATP7B
INSR
IFI27
SLC17A5
CXCL10
MUTYH
FOXP3
ENG
SOX2
POU5F1
PRKN
CREBBP
RPSA
HEPN1
APP
HSPA4
CTAG1B
CD40LG
TKT
GSK3B
CP
SQSTM1
CSF1
EPHA2
MAP2K1
SERPINB5
ACTC1
BIRC3
NAT2
CXCR3
PLAT
NBN
GNRH1
RASA1
IL2RA
IFNB1
APOA1
ABCC2
PDGFB
IKBKB
IL12RB1
MIR21
SLC7A5
ABCB4
APEX1
CDH2
CYP17A1
RHOA
IRS1
NQO1
TNFRSF1A
CPE
LTF
TOP1
NFE2L2
ALPP
CEACAM3
CCKBR
ERCC1
DNAJB1
TOP2A
MLH3
MICA
ENO1
PRKCA
BDNF
SNAI1
PLG
TIMP3
IL3
SHBG
LTA
GNAS
AURKA
ABCC3
SPARC
GLUL
UBD
DES
FOXE1
DDX58
FGF7
ADAM17
TNFSF11
SNAI2
KRT10
DEPDC5
CYP1B1
VIP
CXCR2
NR1H2
AKT2
ADIPOQ
ITGB4
SULF1
PMS1
GPX3
IRF5
CYP21A2
VWF
TPO
NOS3
CDH3
TFE3
CPQ
CTSB
SIRT1
CFLAR
RUNX3
PPARA
GATA3
TNFRSF11B
MAPK10
HK2
CCL15
PPIA
EIF4E
GH1
CDKN1C
TLR3
AHR
MAGEC2
SELP
FGL1
MUC5AC
CCND2
CCR7
FOXO1
FZD7
VTN
IL5
LIF
RARA
FASN
URGCP
CCL4
PROM1
CD79A
DAPK1
TNPO3
PSMD10
DHFR
GFAP
MMP11
TH
APOB
EGR1
STARD13
SDHC
FGF1
CCK
ITGA5
CD86
LMNA
TXN
E2F2
HDAC9
CTSL
CYP2A6
MGAT5
RRM2
JUP
FGF4
PTGS1
GAPDH
CD82
TGFB3
PIP
PECAM1
TTR
BAK1
IGF2BP2
BMI1
GJB2
MYCN
CRH
FLT3
CLDN1
EZR
GLI1
GJA1
TPX2
HAVCR2
THBD
CXCL1
LGALS1
ACHE
XDH
IGFBP2
ANXA2
IRF7
CYP2D6
ITGB3
GHRL
NR1I2
DPP4
CCNE1
CTNNA1
YAP1
TLR5
CDH17
XRCC3
ERBB4
HSPD1
HDGF
CGB5
XPC
TCF7L2
CHKA
RUNX2
MUC16
HMGCR
LIN28B
FGFR4
NRP1
CGB3
CDC25C
PDCD1
S100A4
IFNL4
IDH1
GZMB
SMARCA4
KNG1
CTGF
ZC4H2
PKM
CASR
WNT5A
HBEGF
NOTCH2
FLG
ANGPT2
ACY1
DNMT3B
EDNRB
STAT5A
NTRK3
BST2
LOX
RPS6KB1
SCARB1
CD55
PHF20
NOD2
CTLA4
IVL
CADM1
AMACR
ELN
AKR1B10
SLC37A4
FADD
RBM39
ITGA6
ADAR
NTRK2
TEK
INHBA
ALDH2
NCOA4
CHEK1
PXN
ITGA1
DKK1
ETS1
MAT1A
TFAP2A
CDC42
DSP
WNT1
ARG1
CFTR
SLPI
REN
INHA
MIF
KRT1
AQP1
BECN1
CLDN7
NPPA
UBE3A
BAD
CD59
NPY
AGTR1
KRT13
WNT3
S100A1
NGFR
GLI2
IL1R1
HEIH
NGF
TAP1
SERPINC1
PINX1
YBX1
IL2RB
LAPTM4B
PLK1
LAMC2
GNRHR
ELOC
CALB2
GHR
F10
NES
SERPINB2
TRIM33
FRZB
TJP2
ADCY10
ARNT
CEBPB
CYLD
CRYAB
MST1
CYP2C9
CTSG
PPIG
CCND3
ANPEP
F2R
PDPN
NANOG
IL11
ALOX12
IDO1
SERPINA3
MIR122
CD80
LEPR
POLG
PTPRH
IL15
NRG1
MBL2
PML
HSPA1A
CASP10
CXCL9
CISH
CLDN10
CHP2
MVP
ACP1
VEGFD
MB
COMT
SULT1A1
SYK
NDUFS3
KLF4
AXIN2
BUB1B
HMGA1
SRD5A1
URI1
MSH3
VPS37A
ZEB1
IDH2
DNAH8
CYP11A1
GSR
MST1R
PAK1
GNMT
HPRT1
MTA1
LPL
MMP10
SFRP1
CASP1
FCGR3A
AXL
ANGPT1
FSCN1
ERCC5
PBRM1
TNC
ADM
MICB
MYB
ENPP2
CREB3L3
PRLR
COL1A1
ITGA3
MMP8
PON1
SMO
MIR146A
OSM
ADRB2
CTNND1
RECK
VCP
THY1
SMAD7
FGF8
ETS2
AKT3
BID
HBB
UGT1A1
TLR7
FBXW7
FOXO3
BMP7
PLPP5
RSF1
SSTR2
SHC1
AGER
FTL
CEACAM1
ILK
TNFRSF1B
YY1AP1
FOSL1
MAP2
HSD11B2
SLC10A2
B3GAT1
MIR155
NR0B2
DLEC1
CYP2C19
EPHA3
ANXA1
S100A6
CDC25A
RUNX1
RXRA
NAT1
TFR2
SLC6A3
ALDH1A1
F2RL1
HSP90B1
CSF1R
DDX3X
DCN
KEAP1
NF2
ING3
CYP2B6
CUL2
ATP8B1
UCHL1
POLE
PHB
BAG1
CD14
BCL2L11
ALOX5
ACO1
XPA
NEU1
AIFM1
ETV4
EPHX1
TUBB
STMN1
ELAVL1
SOX9
SOCS3
SCT
EGLN1
APOH
IL7
ST14
CCR3
TCP10L
NR1I3
HLA-DQA1
LCK
CD46
CDH13
HNRNPK
KISS1
PSG2
LCN2
IL12B
DLGAP5
NPPB
KRT16
MAGEA4
DIABLO
NPM1
THPO
GADD45A
EPOR
PRKCB
LCAT
DMD
MTR
RPS27A
MIR34A
DDIT3
TRIM24
RBP5
CSNK2A1
HSPA8
SDC1
NTS
GRN
S100A9
LGALS3BP
PLA2G2A
MCM2
HSPG2
GJB1
SULT2A1
NCOA3
HDAC2
AGT
NONO
POSTN
MX1
ITGAL
POLD1
PTTG1
PRKCD
PDCD4
INSL3
RACK1
IFITM1
ZEB2
AMBP
ECM1
PIN1
STAT2
SLC11A2
TAP2
ERCC3
DRD2
IREB2
FTH1
SFPQ
CD209
TGIF1
KRT15
SLC6A4
EEF1A1
PPP2R1B
EPHB4
IFIH1
MAPK9
GPX1
KLRK1
GAL
MTDH
CEBPA
PLCG1
AZIN1
ADAM10
S100A7
XRCC5
ADAMTSL1
XRCC6
PTGER4
P2RX7
NOTCH3
CTCF
S100A8
LAMA3
DKC1
PDGFA
MSLN
HPD
WNT3A
IL1RAPL2
UBC
CST3
RBPJ
MUC6
CCR1
MIR145
ROCK1
RHOC
ARID1A
EPHB2
NQO2
DCK
PTPN13
STAT5B
ID1
TBP
SLC40A1
PSMB8
WNT2
AURKB
CD247
NDRG1
BCL6
MYD88
CYR61
PIK3C2A
CDH5
HSF1
CX3CR1
PLA2G4A
SARNP
PF4
SLC5A5
CLDN4
CLEC4M
CCL20
PIK3R2
PRKDC
TFF3
MTAP
PCLAF
ASS1
IGF2BP3
RARS
PRKCI
FOLR1
SFN
SELPLG
BRD4
RXFP2
PRDX5
PGF
UMPS
MIR221
RBL2
ADA
PRDX2
CD68
DDR1
APOBEC3G
EGLN3
EIF4EBP1
TFEB
ATG5
TNFRSF6B
PIK3CB
HBA1
MECP2
DNMT3A
CD9
RNASEL
IFNAR2
PTPA
PRDX1
COPS5
PPARGC1A
APAF1
NDUFS4
SDHA
ABL1
BIRC2
ITIH4
PRKAA1
CYP3A5
RAN
TAT
PPARD
EGLN2
HCK
TDGF1
XRCC2
TUBB3
ADH1B
AKR1A1
DOCK8
LDHA
NDUFA13
CCR2
SAT1
CSK
CD24
IGFBP5
ERCC4
H2AFX
CD69
UBE2D1
ANG
FBN1
KCNQ1OT1
CPOX
GDF15
THRB
LRP1
SELL
GLS
NCL
CCNG1
E2F4
FABP1
VCL
ETV6
HULC
DUSP1
MSN
EBAG9
HEPACAM
FURIN
CD58
BTC
DNASE1
MMP12
TGFBR3
C5AR1
VTCN1
TJP1
CNR1
ACKR3
JUND
LOC110806263
TRPV1
CCR6
CLDN6
ALDOB
NOTCH4
CRAT
TGM2
HELLS
NOLC1
PRDM2
ATP7A
MCAM
HDAC4
CBS
FUT2
GOLM1
DDR2
JUNB
TSPY1
BMPR1A
GUSB
EXT1
YY1
IL18R1
TNFRSF10D
MPL
GCG
PEBP1
LAMB3
EPHX2
XBP1
SERPINB4
HIST4H4
PTGER2
NDN
FAP
PODXL
CD151
HOXA10
TTN
IL32
SPINK1
PPM1D
SP3
LZTS1
SOX10
MAOA
LYVE1
NCOA1
AQP3
BUB1
IL24
MT-ND1
BCL10
PLAG1
CEACAM6
HDAC3
CXCL14
GRPR
PROX1
SPHK1
IL21
SOAT1
ABCA1
STAT4
SEPSECS
CCL17
CCL22
F7
EXO1
IGFBP7
CA2
CLTC
HSD17B1
TINF2
IFNAR1
SERPINF1
PTPN6
PTPN3
TIAM1
NR0B1
SSB
COL4A2
CHKB
AKR1C3
BCHE
SUFU
HNRNPA1
IL33
SLC4A2
SLCO1B1
CD28
TPI1
MAP2K4
TRAF6
IAPP
TFPI2
PARK7
SRF
SAA1
NODAL
MXI1
EDN3
SSTR5
BPIFA1
KAT2B
TNFSF15
POR
CTSK
NT5E
PSEN2
DSG1
GSTA1
UGT1A9
DUSP19
NR3C2
MT-ND5
PDPK1
FXN
MAD2L1
ACTB
HSPA9
DLK1
GATA4
CEACAM7
RSAD2
BNIP3
KISS1R
XPO1
CCR4
PRKCE
POLR2L
SRY
DACT1
TSPO
P4HB
E2F3
FECH
VCAN
PNPLA3
GHRH
MCM7
PAX5
FYN
CAMP
FBLN1
YWHAZ
UGT1A
MALAT1
CBL
HIF3A
HIF1AN
KIR3DL1
F13A1
OPRM1
F9
MDK
RNASE3
SLCO1B3
RAP1A
BCAR1
NAPSA
PDIA3
CYP24A1
SRD5A2
CSTA
HPR
CD63
MAD1L1
APOC3
ATF2
PRKAA2
APOD
HLA-E
KIF1B
SLC2A4
BIRC7
MAP2K2
UGT2B7
MAP3K5
GATA1
SULT1A3
BTRC
ERG
PSMA7
BAP1
LBR
ELK1
PTPN1
AGO2
SALL4
RBX1
ITGAM
PSMB9
PIM1
FUCA1
POLR2A
DSG3
PGK1
CDC25B
SREBF1
RETN
PI4KA
NAMPT
MT-ND4
CXCL5
GRB7
PIGR
IQGAP1
CLDN3
SART1
TK1
PGRMC1
NLRP3
WNT4
FZD4
KCNH2
AHSG
SIRT3
MBP
NOX4
RPS6
KL
RNF6
TYK2
KCNQ1
CNTF
AKR1C1
EIF2AK3
MIR200A
LIPC
TACSTD2
PNP
GALT
RHOD
GLO1
BLZF1
COL1A2
F8
IFI16
PYY
SSTR1
ELOB
MACC1
HBA2
CFH
FGA
SLC19A1
MIR196A2
CSN1S1
PDX1
PRDX6
PTH1R
ALDOA
GLB1
GC
LRP6
SPINT2
IKBKG
CASP2
GSN
TAGLN
GLUD1
JAK3
BCR
HADHA
PRKG1
PROS1
CXADR
CHI3L1
HNRNPA2B1
HLA-F
CSNK2A2
SLC9A3R1
ALDH9A1
ATF4
TNFRSF10C
TTF2
CDK7
HPGD
PVR
PTGER1
STIM1
CYP27B1
NCOR1
CSN2
FOXA1
TPT1
NR4A1
ISG20
FST
CETP
MIR195
TOR1A
SLC9A1
STC1
AKR1B1
GSTM3
ACKR1
TUBA1B
HES1
MT-ATP6
SLC29A1
MAP3K7
PRKAB1
FLNA
CDK5
ALCAM
HM13
CNTN2
USF1
DMBT1
SMARCA2
CD99
LEPQTL1
SLC3A2
MIR203A
RARG
KPNA2
IL9
PHKA2
L1CAM
CUL1
ABCC4
HSP90AB1
EIF2S1
CKS1B
PAPPA
KDM1A
MR1
SULT1E1
PAX6
CRABP1
FUS
SERPINA7
ADH1C
EWSR1
PRTN3
SRGAP1
HOXB13
POU2F1
HERC2
WIF1
TERF1
AGTR2
S100A2
MIR499A
CX3CL1
ATF3
HLA-DRA
CD163
CANX
CIP2A
RRM1
HSPE1
MIR29A
PPBP
HOTAIR
THRA
NRIP1
ECHS1
IRAK1
C4A
MAP3K8
GREM1
SERPINA6
MIR200B
MYH11
ESRRB
UCP2
PTK7
SATB1
SLC22A1
MIR139
ACTG1
FOXP2
CD276
ARID2
CSF3R
MOK
IRS2
CDKN2C
VDAC1
PTGES
PLA2G6
TNFRSF11A
CHAT
CD83
HSPA1B
EIF3A
CDC6
POMGNT2
PCSK1
TEP1
RBP4
TNFRSF4
MAP3K1
CFL1
FEN1
ST6GAL1
MTHFD1
ACE2
UGT1A6
LIFR
MIR17
KLK10
ALDH3A1
MIR126
LDHB
MCRS1
BBC3
ACP5
SPIB
CCNL1
GPER1
BRMS1
PTMA
NDRG2
CYB5A
TAPBP
LGALS9
NEK2
HOXA1
MAP1LC3A
AGK
LAMB1
MIR101-1
FUT4
MFN2
MGP
ID2
ROBO1
TNFSF13
FERMT1
RUVBL2
MIR375
BAG3
IGFBP4
HLA-DPB1
YES1
APLN
KMT2A
DKK3
PENK
UGT1A7
TOP2B
T
YWHAE
NEUROD1
CCT2
KLKB1
MIR24-1
PLIN2
DBH
STAT6
BLVRB
CSH1
MIR223
CSE1L
SP100
PLIN1
IL7R
SUMO1
C1QBP
PRDX3
MEG3
FUT8
AMH
NR1H3
COL18A1
HIC1
SLC22A18
ROS1
TMPRSS6
CCL21
IGF2BP1
NOG
ZBTB7A
ROCK2
RBL1
CNR2
SOX4
CSTB
CAPN2
ANXA4
HSD11B1
RBP1
MDM4
CES1
NR5A2
LPA
TNFAIP3
APOA4
MAD2L2
GPI
RIPK1
GFRA1
SLC2A2
EPHA1
GATA2
REG1A
GTF2B
CRK
HTRA1
GFER
WNT10B
ALOX15
MLANA
ALPL
IL22
EREG
ADAM12
HRH1
MIR143
ADAM9
SOD3
HDAC6
MVK
GLS2
GPR35
ACTA2
TM6SF2
MIR26A1
HPX
VEGFB
TERF2
SIL1
LOXL4
ACACA
WEE1
GHSR
PSMC4
NUS1
C5
MT2A
ASGR2
FABP4
ATF1
IL23A
KLK6
POU2AF1
DAXX
SFRP2
CASP6
RPS27
TGFBI
LASP1
CIITA
SIRPA
PTPN12
MYOG
HEPH
SNCG
TLN1
SCD
P2RY2
MYO5B
PPP2CA
ESRRA
MIR148A
FMR1
PNKD
MIR199A1
ATRX
DROSHA
TNFRSF9
CXCL11
MIR205
FUT3
MIRLET7A1
FGF19
CCKAR
REG3A
CAV2
CFI
FDPS
GLI3
UTS2
ABCC6
TRAF2
DDB1
SRCAP
PROC
XRCC4
PRPF8
ISG15
FOXA2
CXCL2
CCL26
APOBEC3B
STUB1
EFNB2
SKP1
GPX4
MIR149
DGAT1
IFNGR1
RRAS2
MBD2
PPOX
PRF1
EIF5A
TOLLIP
PDHA1
MIR124-1
NUMB
YWHAB
TARDBP
UHRF1
GBA
CCL18
DNTT
CYP3A7
ZFHX3
VIPR1
LARP1
AQP4
AQP5
MIR222
RPS6KA1
AMFR
BDKRB2
MAOB
WWTR1
PPP2R1A
FCGRT
KPNB1
MBD4
CYB5R3
ADIPOR1
EFNA1
SLC1A2
S1PR1
CYP2C8
TSPAN32
NME2
LOXL2
ACADVL
MT-CO2
TXNRD1
ADRB1
GZMA
DYNLRB1
CPS1
PAH
SLC6A2
TCF3
PAWR
PROCR
PTAFR
AKR1C2
DEK
SIRT6
RNF43
MIR27A
KANK1
CRHR2
CXCR6
GRK2
ARSH
HSPB2
BPI
ABCC5
SIX1
TPM3
AICDA
HK1
ANGPTL4
SIAH1
SFRP4
IDE
TICAM1
CSNK2B
CD47
LGALS4
ASPH
SLC12A2
SMYD3
COL4A3
KARS
LAMC1
MAT2A
MMP26
PRDX4
PTN
EHMT2
FOXC1
DCXR
ACTN4
RLN2
HTRA2
UBE2I
FGF23
ANXA10
IRF2
IL23R
BHMT
ERCC6
CDX1
NECTIN1
FKBP8
TRPC1
SPART
ATF6
CDCP1
GCK
RELN
BMX
STAB2
YWHAG
FUT6
MIR210
PAK2
TFAM
MIR214
AHCY
NDUFAF3
RSPO1
PIM2
MTRR
PLEC
PRSS1
KLF5
LRP2
GCLC
FABP12
OTC
ZNF148
NFKB2
FABP5
EPRS
APOA2
DHDH
GATA6
PLA2G12B
CPT2
DUOX2
MIR106B
PYCARD
NR4A2
NNMT
MIR200C
EIF6
PTX3
TP53BP2
LBP
FGB
GAS6
HPN
NEDD4
EEF2
UCN
ST3GAL4
CDC20
MLXIPL
FDFT1
MAP2K3
GAB1
SOX8
IGFBP6
DST
PRKD1
CDC27
RPS6KA3
LAMA5
SPAG9
ICAM2
CTNNBIP1
MIR182
TUBG1
RAD23B
NCOR2
HNRNPD
DLAT
TRPM7
NR2F2
PTPRJ
TXNRD2
FOXP1
RPLP0
ABO
MIR125B1
MAP2K7
GAL3ST1
CD1D
BMPR2
SLC22A2
OSMR
LGR5
C2
AZGP1
CLEC12A
CCNH
RDX
APOBEC3F
PIK3R3
MMEL1
SCG5
RTN4
F2RL3
MIR204
PNLIP
NAGLU
SELENOP
CXCL13
CENPA
TNFRSF14
MYBL2
SPRY2
FAN1
MTA2
NKX2-8
LCP1
CRKL
GMNN
DSC3
HIST1H4A
MAP3K14
LINC01194
CAPN1
PTPRG
PRMT5
POLI
AIRE
RRM2B
EFEMP1
TNFSF13B
LRPPRC
ST13
MIR141
PSMD9
CD27
CD74
CCNA1
MIR31
PAK6
MIR16-1
MEFV
RCVRN
TGM3
ANXA6
NOX1
CD109
TP53BP1
HGFAC
UGCG
UBE2C
S100A11
MMP15
MAPK7
ACOX1
PDCD6IP
S100P
ITGB8
KAT5
MT-CO3
RPA2
LAMTOR5
NKX3-1
MAPK12
GALK1
TNK2
ROR2
MIR107
AOC3
FBP1
ADIPOR2
ARRB2
BTK
TTK
HRH2
TCF7
ADI1
RAP1B
KCNH1
KHDRBS1
EIF4G1
PGD
KDM5B
GAD1
PSIP1
ADPRH
TNFRSF12A
CTCFL
SMAD1
DUSP6
FPR2
GPBAR1
SCARB2
CTBP1
MIR224
FANCD2
RALBP1
IL16
NET1
CA1
SLC25A5
MIR218-1
OPRD1
SPINT1
ETV7
UCA1
GPX2
TRIM22
MIR137
DAB2
CDKN2B-AS1
MIR451A
SYNE1
PABPC1
CS
DGUOK
BAIAP2L1
PARD3
PER1
CLPTM1L
[truncated: 3,731 more rows]

## Sheet: common targets
Gene name
NOS2
INSR
AR
PTGS2
MMP2
TNF
EGFR
MET
IL6
MMP1
MAPK1
IFNG
JUN
CDK2
XDH
CDK4
TP53
APP
GSTP1
VEGFA
TOP1
HMOX1
RB1
CASP7
IL2
PTGS1
ESR1
PPARG
CA2
PTPN1
ESR2
DPP4
MAPK14
GSK3B
HSP90AB1
PIK3CG
PRKACA
PRSS1
PIM1
CCNA2
NCOA2
AKR1B1
F2
NOS3
RXRA
OPRD1
ACHE
PDE3A
ADRA1B
SLC6A3
ADRB2
SLC6A4
OPRM1
CHEK1
IGHG1
NCOA1
PGR
NR3C2
NR3C1
DRD2
F10
ADRA2C
KCNH2
BCL2
F7
SLC6A2
GABRA3
GABRE
FASN
ITGB3
CYP3A4
CYP1A2

## Sheet: OMIM database
Gene/Locus
A1ATD
ABCB11
ABCB4
ABCB6
ACTBL2
AIP
AKR1B10
ALGS1
ALPS
ANXA7
APC
APOBEC1
AQP9
AR
ARID2
ARMC10
ASAP3
ASPH
AT
AXIN1
AXIN2
AXUD1
BDCHS
BIN1
BIRC2
BTBD7
C10ORF99
C1QTNF6
CADM1
CASP8
CCNA2
CCNG1
CD82
CDH6
CDK5RAP3
CEBPA
CERS2
CHD1L
CIP2A
CLEC14A
CPN2
CRFB4
CRYL1
CTLN2
CTNNB1
DEPDC5
DERL2
DKK4
DLC1
DNAJB1
DYNLRB1
DYNLRB2
EDC4
EGF
EIF2AK2
EPHB4
EPHX1
ERGIC3
ERN1
ERP29
F11
FAMILIAL
FGL1
FOXA1
FOXA2
FOXM1
GGT1
GPC3
GPD1
GSD1A
GSDME
HCA112
HCCAT5
HDMCP
HEPACAM
HEPN1
HFE1
HIGM1
HLA-DRA
HLF
HNF1A
HPAFP
HTGTI
HULC
IDH1
IFNGR1
IFNGR2
IGDCC4
IGF2BP2
IGF2R
IL10
IL6
IL6ST
ING2
IQGAP2
IRGM
JUN
KRAS
LAMTOR5
LAPTM4B
LCO
LGALS3
LIN28B
LINC01018
MAGEC2
MARK4
MCM8
MEOX2
MET
MICA
MIR122A
MIR221
MIR224
MIR301A
MIR490
MIR519D
MIR520G
MIRLET7A1
MKI67
MMD
MRPL3
MTDH
MYC
MYCT1
NAFLD1
NBPF12
NCOA5
NFKB1
NPTNIT1
NUAK1
OIT3
OSBPL1A
PARK2
PCM1
PDGFRL
PECI
PFIC1
PFIC2
PFIC4
PGF
PHF20
PIK3CA
PKP3
PLPP5
PRKACA
PRKAR1A
PSMD10
PSMG2
PTEN
PYROXD2
RAP1GDS1
RARB
RBM39
REG1A
RJALS
RNMTL1
RPL36A
RPS15
RPS28
SALL4
SCARA5
SDF2L1
SHISA5
SLC31A1
SMAD7
SMYD3
SOCS1
SRRD
SRS
ST3GAL6
STARD13
TFCP2
TFDP3
TJP2
TM4SF5
TNFRSF12A
TP53
TRIM24
TRIM35
TXNDC5
TYRSN1
UGT1A1
URGCP
VANGL1
VPS37A
VWCE
WDR16
WFDC1
YAP1
YY1AP1
ZEB1
ZEB1AS1
ZG16
