# Supplementary material for: A network pharmacology-based study on the anti-hepatoma effect of Radix Salviae Miltiorrhizae
Source: Chin Med. 2019 Aug 6;14:27. doi: 10.1186/s13020-019-0249-6 (PMC6685170; doi:10.1186/s13020-019-0249-6)
Supplement: Supplementary file 4 — Additional file 4: Table S4. Gene ontology (GO) terms and pathways. [file 13020_2019_249_MOESM4_ESM.xls]

## Sheet: TableS4
Category	Term	Count	PValue
GOTERM_BP_DIRECT	GO:0045429~positive regulation of nitric oxide biosynthetic process	9	8.76826e-12
GOTERM_BP_DIRECT	GO:0045944~positive regulation of transcription from RNA polymerase II promoter	23	4.64469e-11
GOTERM_BP_DIRECT	GO:0042060~wound healing	4	0.0047154
GOTERM_BP_DIRECT	GO:0007623~circadian rhythm	8	2.81908e-08
GOTERM_BP_DIRECT	GO:0006915~apoptotic process	9	0.00263812
GOTERM_BP_DIRECT	GO:0045893~positive regulation of transcription, DNA-templated	14	2.08673e-07
GOTERM_BP_DIRECT	GO:0008283~cell proliferation	8	0.000885943
GOTERM_BP_DIRECT	GO:0051897~positive regulation of protein kinase B signaling	7	1.44413e-06
GOTERM_BP_DIRECT	GO:0010629~negative regulation of gene expression	8	1.77576e-06
GOTERM_BP_DIRECT	GO:0032355~response to estradiol	7	2.31376e-06
GOTERM_BP_DIRECT	GO:0071456~cellular response to hypoxia	7	3.16498e-06
GOTERM_BP_DIRECT	GO:0006367~transcription initiation from RNA polymerase II promoter	8	3.55024e-06
GOTERM_BP_DIRECT	GO:0043627~response to estrogen	6	7.94526e-06
GOTERM_BP_DIRECT	GO:0001666~response to hypoxia	8	8.02065e-06
GOTERM_BP_DIRECT	GO:0016049~cell growth	4	0.00171014
Category	Term	Count	PValue
GOTERM_CC_DIRECT	GO:0005886~plasma membrane	36	7.27543e-07
GOTERM_CC_DIRECT	GO:0045121~membrane raft	9	1.34463e-06
GOTERM_CC_DIRECT	GO:0009986~cell surface	12	7.40671e-06
GOTERM_CC_DIRECT	GO:0043235~receptor complex	7	1.00574e-05
GOTERM_CC_DIRECT	GO:0005615~extracellular space	18	1.19123e-05
GOTERM_CC_DIRECT	GO:0043005~neuron projection	8	3.7738e-05
GOTERM_CC_DIRECT	GO:0005634~nucleus	38	6.28144e-05
GOTERM_CC_DIRECT	GO:0005901~caveola	5	0.000119683
GOTERM_CC_DIRECT	GO:0005829~cytosol	27	0.000181284
GOTERM_CC_DIRECT	GO:0005654~nucleoplasm	24	0.000236455
GOTERM_CC_DIRECT	GO:0048471~perinuclear region of cytoplasm	10	0.000661396
GOTERM_CC_DIRECT	GO:0043204~perikaryon	5	0.000778862
GOTERM_CC_DIRECT	GO:0005887~integral component of plasma membrane	15	0.000981384
GOTERM_CC_DIRECT	GO:0005576~extracellular region	16	0.00116496
GOTERM_CC_DIRECT	GO:0005737~cytoplasm	33	0.0023293
Category	Term	Count	PValue
GOTERM_MF_DIRECT	GO:0019899~enzyme binding	18	2.72504e-14
GOTERM_MF_DIRECT	GO:0005496~steroid binding	7	1.23163e-09
GOTERM_MF_DIRECT	GO:0003707~steroid hormone receptor activity	8	3.38527e-09
GOTERM_MF_DIRECT	GO:0005515~protein binding	60	4.17196e-08
GOTERM_MF_DIRECT	GO:0042803~protein homodimerization activity	15	1.72096e-06
GOTERM_MF_DIRECT	GO:0042802~identical protein binding	15	2.32576e-06
GOTERM_MF_DIRECT	GO:0008134~transcription factor binding	10	2.84422e-06
GOTERM_MF_DIRECT	GO:0004879~RNA polymerase II transcription factor activity, ligand-activated sequence-specific DNA binding	5	1.52855e-05
GOTERM_MF_DIRECT	GO:0008144~drug binding	6	1.67162e-05
GOTERM_MF_DIRECT	GO:0020037~heme binding	7	2.37802e-05
GOTERM_MF_DIRECT	GO:0001046~core promoter sequence-specific DNA binding	5	3.1321e-05
GOTERM_MF_DIRECT	GO:0043565~sequence-specific DNA binding	11	5.83601e-05
GOTERM_MF_DIRECT	GO:0002020~protease binding	6	6.60727e-05
GOTERM_MF_DIRECT	GO:0004252~serine-type endopeptidase activity	8	9.64721e-05
GOTERM_MF_DIRECT	GO:0019903~protein phosphatase binding	5	0.000141897
KEGG_PATHWAY	hsa05200:Pathways in cancer	22	4.84834e-11
KEGG_PATHWAY	hsa04915:Estrogen signaling pathway	11	2.90112e-08
KEGG_PATHWAY	hsa05219:Bladder cancer	8	1.01354e-07
KEGG_PATHWAY	hsa04151:PI3K-Akt signaling pathway	17	1.15222e-07
KEGG_PATHWAY	hsa05215:Prostate cancer	10	1.36021e-07
KEGG_PATHWAY	hsa04066:HIF-1 signaling pathway	10	3.47139e-07
KEGG_PATHWAY	hsa05161:Hepatitis B	11	1.08248e-06
KEGG_PATHWAY	hsa04919:Thyroid hormone signaling pathway	10	1.26553e-06
KEGG_PATHWAY	hsa05222:Small cell lung cancer	9	1.35788e-06
KEGG_PATHWAY	hsa05205:Proteoglycans in cancer	12	2.82078e-06
KEGG_PATHWAY	hsa04660:T cell receptor signaling pathway	9	5.84615e-06
KEGG_PATHWAY	hsa05142:Chagas disease (American trypanosomiasis)	9	6.28509e-06
KEGG_PATHWAY	hsa05169:Epstein-Barr virus infection	11	1.23795e-05
KEGG_PATHWAY	hsa05223:Non-small cell lung cancer	7	1.46911e-05
KEGG_PATHWAY	hsa04914:Progesterone-mediated oocyte maturation	8	1.85417e-05
